# Supplementary material for: Multiplexed measurements of gene signatures in different analytes using the Nanostring nCounter™ Assay System
Source: BMC Res Notes. 2009 May 9;2:80. doi: 10.1186/1756-0500-2-80 (PMC2688518; doi:10.1186/1756-0500-2-80)
Supplement: Additional file 5 — Data from Nanostring nCounter experiment. This spreadsheet contains the raw nCounter™ data, the Taqman® data used for comparisons, and the normalized and averaged nCounter™ data. [file 1756-0500-2-80-S5.xls]

## Sheet: nCounterRawdata
Gene Name	Accession number	FF veh-1 spike11	FF veh-1 spike11	FF veh-1 spike11	FF UHR spike12	FF UHR spike12	FF UHR spike12	FF comp-3 spike12	FF comp-3 spike12	FF comp-3 spike12	FF 75% UHR-25% Brain spike11	FF 75% UHR-25% Brain spike11	FF 75% UHR-25% Brain spike11	FF med-2 spike12	FF med-2 spike12	FF med-2 spike12	FF Brain spike12	FF Brain spike12	FF Brain spike12	FF low-2 spike12	FF low-2 spike12	FF low-2 spike12	FFPET comp-3 spike11	FFPET comp-3 spike11	FFPET comp-3 spike11	FF low-3 spike11	FF low-3 spike11	FF low-3 spike11	FFPET comp-1 spike11	FFPET comp-1 spike11	FFPET comp-1 spike11	FF veh-2 spike12	FF veh-2 spike12	FF veh-2 spike12	FF low-2 spike11	FF low-2 spike11	FF low-2 spike11	FF low-1 spike12	FF low-1 spike12	FF low-1 spike12	FFPET comp-4 spike11	FFPET comp-4 spike11	FFPET comp-4 spike11	FF comp-1 spike11	FF comp-1 spike11	FF comp-1 spike11	FF med-4 spike12	FF med-4 spike12	FF med-4 spike12
BindSpike	NA	1836	2318	2021	2085	1944	1884	1779	1244	1882	1963	1169	1269	2255	2060	2190	1814	1915	1921	1755	1966	1697	1877	1916	2043	1710	1680	1978	2190	2293	2091	2524	2129	2436	2232	2180	2228	1602	1807	2109	1971	1730	1876	1487	1604	1716	1733	1626	1534
BindSpike2	NA	1234	1674	1484	1539	1505	1383	1358	976	1508	1495	889	1055	1762	1635	1584	1362	1532	1532	1416	1469	1370	1463	1439	1529	1322	1337	1590	1729	1676	1683	1959	1578	1940	1737	1674	1728	1246	1398	1727	1594	1286	1528	1179	1313	1366	1156	1015	963
BindSpike3	NA	1225	1616	1491	1503	1423	1323	1293	874	1579	1489	900	1212	1772	1620	1636	1398	1414	1493	1365	1541	1305	1570	1560	1480	1427	1380	1571	1725	1780	1724	2017	1677	1931	1765	1769	1825	1252	1442	1716	1553	1335	1588	1193	1242	1327	1210	1114	1118
NegPureSpike	NA	1	0	0	1	1	2	0	0	0	0	0	1	2	1	1	2	2	4	1	0	2	0	0	2	3	0	2	1	1	2	1	1	2	0	0	2	0	0	1	2	0	1	1	1	0	2	0	2
PureSpike	NA	246	280	300	247	251	243	250	236	193	213	152	116	202	225	239	191	222	209	204	209	229	228	228	233	208	222	225	224	241	246	215	214	229	232	220	239	312	391	354	339	307	339	270	263	274	266	250	247
PureSpike2	NA	273	327	330	356	303	333	271	276	240	348	172	184	298	267	327	245	279	302	252	267	273	251	283	279	248	284	260	274	295	311	279	288	289	276	255	300	363	417	442	434	348	426	359	390	371	370	338	315
PureSpike3	NA	207	220	241	201	190	221	219	189	165	221	137	168	188	224	204	181	198	212	190	197	191	211	216	213	194	191	178	229	229	243	218	201	226	252	223	274	305	359	346	353	277	344	269	304	319	233	240	224
Athal_Spike_S23	AF324996.2	4435	4870	5113	4125	4294	4505	3656	4578	3568	4163	2497	1258	4286	4773	4516	3007	2698	3775	3430	3435	3997	3032	3644	3560	3057	3286	3248	3192	3582	3609	3887	3606	3829	3382	3093	3773	3154	3879	3503	3718	3269	3722	3292	3348	3422	3011	2701	2525
Athal_Spike_S14	AF325027.2	350	339	371	308	339	354	294	370	330	297	208	114	311	361	346	218	211	312	274	234	299	242	280	254	195	234	228	223	254	284	270	326	306	275	261	294	221	300	267	236	266	267	258	262	253	238	218	232
Athal_Spike_S19	AF325042.2	56	59	62	59	63	68	58	56	38	78	31	29	70	65	72	37	68	76	30	46	48	39	51	49	39	48	50	47	51	47	48	58	66	64	54	65	35	66	40	55	61	42	49	44	52	62	41	35
DrosSpike8	AY058560.1	352	341	354	802	818	929	301	358	288	892	527	276	291	308	334	561	578	744	248	246	302	569	696	643	210	230	232	573	735	676	288	276	254	639	611	732	221	295	244	682	666	762	249	232	261	629	573	530
Athal_Spike_S13	AF325027.2	963	1014	984	294	277	357	860	1018	884	276	205	128	910	998	974	214	183	285	695	691	814	204	255	243	624	643	676	213	271	265	754	819	825	239	200	265	658	835	712	261	248	281	692	686	748	249	226	191
Athal_Spike_S22	AF324998.2	426	477	481	3367	3381	3849	378	474	376	3664	2215	1808	417	465	442	2550	2559	3453	339	313	376	2511	3261	3018	302	338	289	2689	3065	3023	378	395	406	3289	2871	3488	258	392	361	3229	2891	3310	355	322	329	2809	2553	2319
DrosSpike7	AY058658.1	3939	4164	4318	415	397	455	3363	4331	3462	423	268	165	3867	4153	4115	295	279	413	2868	2882	3511	300	337	315	2477	2788	2707	304	338	330	3358	3446	3416	352	312	394	2663	3379	3049	343	328	346	2906	2911	2975	306	271	250
Athal_Spike_S17	AF325032.2	204	278	244	545	650	720	223	253	196	619	375	381	245	308	241	473	428	573	183	177	196	464	535	538	153	198	196	515	563	551	247	212	269	600	548	658	163	195	216	546	507	578	182	181	198	458	389	355
SarsSpike3	DQ412624	476	565	545	125	143	162	430	560	438	162	109	81	542	537	507	135	131	177	373	347	472	114	137	122	306	356	350	137	115	134	457	447	441	154	170	151	303	406	368	144	123	156	347	372	395	118	126	110
DrosSpike6	AY058658.1	50	57	48	108	104	118	43	42	27	117	65	61	46	62	44	89	91	112	38	33	45	77	110	75	26	20	29	88	95	85	72	52	45	100	101	106	36	45	39	98	108	83	36	30	28	92	89	74
SarsSpike4	DQ412624	125	139	111	46	37	50	100	145	101	58	35	31	125	132	145	34	52	43	86	95	95	30	37	27	83	75	85	39	53	42	118	117	111	61	50	74	81	109	96	39	40	33	82	95	82	38	30	39
Athal_Spike_S12	AF325014.2	21	17	10	13	14	9	25	23	17	30	16	11	31	38	26	14	35	18	12	8	16	12	12	14	10	8	8	12	19	19	19	24	30	28	23	24	6	14	10	14	13	17	27	15	12	25	11	17
Athal_Spike_S15	AF325016.2	10	10	10	12	12	12	17	21	9	15	9	4	32	20	21	25	20	13	4	7	14	15	7	11	9	12	7	7	18	17	23	23	15	19	14	24	11	13	12	8	10	9	10	12	8	15	10	9
Athal_Spike_S16	AF325016.2	11	24	21	15	18	14	22	33	15	28	17	6	23	23	26	25	46	33	11	8	11	9	12	11	15	17	14	10	13	8	20	31	16	27	19	21	8	19	9	13	7	10	9	16	12	15	16	15
Athal_Spike_S18	AF325032.2	8	19	7	12	11	10	14	23	7	8	11	4	18	25	19	13	19	16	8	9	16	9	6	12	9	4	7	14	15	9	14	19	15	19	14	20	8	15	12	7	7	7	9	10	10	12	22	9
Athal_Spike_S20	AF324998.2	13	9	4	9	9	15	17	9	4	17	10	8	21	14	20	14	22	11	2	5	10	6	3	11	10	7	3	11	8	10	10	11	9	16	11	17	4	10	11	7	7	2	5	10	4	5	9	13
Athal_Spike_S21	AF324998.2	10	7	12	12	9	7	12	15	8	19	10	4	16	12	11	17	35	15	10	11	12	3	6	9	7	12	8	9	12	11	16	14	14	17	16	13	6	8	12	8	10	6	5	4	13	9	5	4
Athal_Spike_S24	AF324998.2	9	12	10	10	5	9	8	11	7	11	6	7	11	10	8	7	19	12	7	8	5	6	6	8	9	11	7	5	10	4	12	8	9	9	9	14	5	12	4	7	5	7	9	7	8	9	6	4
DrosSpike9	AY058560.1	15	8	13	5	7	10	18	14	5	17	9	5	20	19	22	19	15	12	10	10	16	9	6	14	12	12	17	7	11	8	13	14	17	17	15	17	10	8	8	10	17	12	3	6	12	12	12	9
DrosSpike10	AY058560.1	8	10	9	15	7	14	9	12	7	11	10	2	16	12	25	9	20	17	8	8	12	9	12	5	7	6	2	12	12	15	15	10	11	11	14	19	10	4	8	9	6	8	6	12	5	7	7	10
DrosSpike11	AY058658.1	15	8	7	10	4	8	10	5	8	16	7	12	13	16	23	14	20	17	8	12	8	6	7	7	8	9	10	6	12	8	12	19	20	19	11	15	5	11	7	9	9	17	12	3	4	9	11	4
r60_a20:50:rp	NA	2235	2007	2089	2997	2738	2923	2346	2518	2015	2069	1257	1065	2205	2348	2742	2399	2554	2668	1950	1975	2177	2527	3224	2708	1614	1514	1550	2168	2262	2442	2191	2188	2238	1768	1610	1879	2184	2634	2532	3205	2972	3343	1553	1627	1649	1870	1650	1538
r60_a22_rp	NA	513	391	411	5916	5516	5891	5107	5166	4441	443	288	237	4604	4728	5741	4277	5103	5334	3755	3788	4315	4652	6411	5270	297	258	302	434	454	426	4440	4287	4420	388	322	385	4062	5210	4780	6119	5475	6271	376	333	352	4072	3645	3499
r60_n9_rp	NA	5	10	8	9	8	11	14	13	8	12	6	3	12	13	16	10	26	12	9	11	11	8	11	10	7	2	7	8	8	7	12	9	14	10	11	12	9	14	5	7	3	10	9	4	6	6	5	5
R60_a104_rp	NA	281	249	276	1163	1015	1123	965	959	829	294	149	133	840	891	1020	710	986	999	704	711	824	861	1230	996	181	171	181	234	272	274	834	782	813	226	200	245	690	952	893	1195	1055	1084	215	215	211	768	726	627
r60_1_rp	NA	414	338	457	552	529	562	425	423	316	420	263	206	414	458	553	437	517	531	318	390	477	444	613	548	295	288	252	361	401	395	435	458	403	337	286	337	400	504	488	604	570	599	318	317	353	368	305	310
r60_a107_rp	NA	869	826	832	437	431	409	357	397	317	996	548	469	361	379	451	337	372	390	268	269	336	348	448	343	597	589	584	740	906	876	316	351	346	737	630	728	277	388	288	438	363	476	706	652	741	314	268	275
r60_3_rp	NA	134	111	108	400	378	437	330	349	281	129	84	63	324	359	438	300	388	382	247	257	316	295	464	353	75	74	52	123	138	145	322	319	307	111	103	125	273	376	310	433	374	420	67	98	111	288	233	228
r60_a135_rp	NA	332	261	282	143	136	158	119	131	80	331	198	149	140	128	134	118	150	124	104	89	131	122	150	143	220	195	218	274	312	293	120	116	141	251	264	267	110	161	136	150	173	150	212	261	245	103	91	75
R60_a97_rp	NA	28	24	29	80	57	90	72	78	54	36	16	14	75	67	103	75	89	73	70	38	70	52	106	62	23	22	21	23	38	31	72	68	53	32	21	37	56	59	71	75	62	85	28	24	18	76	65	68
r60_n11:30:rp	NA	61	52	62	38	34	37	31	33	15	68	23	14	28	34	48	36	38	25	14	27	38	33	42	26	42	31	38	42	53	66	20	24	32	46	42	63	26	27	32	34	25	31	43	45	51	20	20	23
gene105	AF380424.1	12	17	14	17	16	16	25	18	11	15	11	11	21	34	15	20	18	21	13	10	11	8	10	4	9	14	13	15	13	21	28	18	16	28	20	23	5	20	14	14	11	8	12	15	5	23	16	5
ASPA	NM_000049.2	9	12	16	218	176	191	15	17	13	66	34	30	21	17	23	22	33	15	7	4	10	6	8	7	9	6	9	7	4	4	15	24	15	13	13	23	9	7	12	9	7	12	9	8	8	10	6	8
ICAM1	NM_000201.1	48	50	32	38	36	39	34	37	25	200	100	92	30	43	34	155	200	207	34	24	28	29	29	33	26	22	36	32	20	25	31	54	43	45	28	44	37	43	43	31	31	27	37	37	30	19	27	20
TPI1	NM_000365.4	7486	7382	8035	2112	1852	2123	7927	8565	6945	4754	2924	3044	7922	8334	8569	4401	5589	5458	6124	6131	7480	5571	7149	6761	5438	5953	5992	5077	5865	5903	6875	6930	7187	7694	6914	8380	6036	7714	7122	5575	5155	5652	5114	4999	4952	7841	7009	6458
TP53	NM_000546.2	61	44	35	31	31	39	49	45	28	263	168	163	40	50	47	229	337	331	37	23	31	33	33	31	37	33	33	21	22	25	35	39	47	45	34	37	30	31	31	39	27	26	59	69	61	54	31	32
GART	NM_000819.3	174	125	157	111	98	122	123	128	106	550	318	356	128	152	149	524	662	599	128	123	134	149	196	162	117	124	110	132	150	166	127	135	144	139	142	179	119	150	141	117	149	162	103	111	105	168	137	143
PPARA	NM_001001928.2	15	21	24	55	41	54	21	20	14	86	39	36	18	17	30	56	73	72	10	16	20	13	26	30	15	11	13	18	22	22	20	19	25	21	25	33	17	27	29	16	19	20	19	20	13	19	24	7
EXOSC3	NM_001002269.1	119	128	139	99	96	104	123	123	82	188	117	118	121	129	128	156	208	231	93	89	110	115	117	142	94	105	90	89	136	115	90	112	112	123	111	142	90	106	112	120	116	120	83	69	71	105	98	106
BMF	NM_001003940.1	24	15	17	26	16	19	28	30	25	57	28	38	27	27	27	56	78	66	14	13	12	24	27	16	13	18	3	24	22	36	14	30	25	22	18	26	16	20	13	30	36	33	42	28	24	27	16	21
gene39327	NM_001008491.1	531	561	619	816	784	900	471	544	397	1084	663	700	559	566	562	959	1148	1249	414	426	561	564	683	652	416	510	446	537	598	569	471	469	382	542	476	543	436	563	493	602	565	601	370	394	397	558	476	486
DYNLL1	NM_001037494.1	16	13	14	14	24	19	24	32	25	23	13	9	20	24	24	21	26	35	14	14	15	12	19	19	22	15	22	19	19	17	23	23	34	32	30	33	17	18	16	19	17	13	21	13	13	22	24	15
CCNA2	NM_001237.2	167	180	186	26	27	19	119	143	86	449	238	247	157	175	194	397	516	526	156	146	174	172	217	210	154	153	143	157	192	175	159	156	155	236	152	202	120	157	162	184	177	194	109	123	128	167	155	123
CSTF2	NM_001325.2	113	97	105	54	46	69	93	105	83	120	60	72	84	96	101	123	135	150	79	71	88	68	107	86	66	62	66	69	86	86	70	72	88	89	75	85	73	75	65	84	78	77	78	57	61	86	77	64
DPH2	NM_001384.4	68	85	89	33	28	29	68	59	60	69	44	51	53	83	74	69	89	92	65	52	73	46	58	62	53	57	65	43	41	39	80	65	58	68	76	85	52	57	60	51	42	52	59	44	56	82	55	41
EMP1	NM_001423.1	1383	1352	1374	147	115	136	1036	1039	845	293	182	161	1137	1182	1203	239	283	292	836	862	1068	1088	1203	1256	962	975	1048	846	987	987	965	895	927	1132	1062	1099	884	1169	969	993	900	985	631	669	643	1273	1119	1067
APLP2	NM_001642.1	2158	2143	2365	1328	1209	1378	2240	2352	1800	1239	673	708	2150	2267	2251	826	1014	1069	1782	1833	2075	2074	2496	2401	1713	1885	1945	1906	2111	2089	1888	1728	1824	2259	2079	2505	2060	2504	2412	2341	2027	2434	1554	1628	1641	1811	1556	1470
BCL6	NM_001706.2	62	48	46	546	471	553	65	88	73	227	113	168	80	48	64	73	114	104	51	36	57	45	66	74	54	51	40	65	106	100	32	38	57	56	49	57	35	79	48	83	72	79	61	49	66	69	55	48
CHGB	NM_001819.1	19	11	18	1037	915	1058	7	15	14	307	178	185	24	20	21	28	23	34	12	9	7	7	3	16	11	6	14	4	12	12	15	22	22	9	17	11	14	8	8	3	13	9	4	10	10	5	17	13
HBEGF	NM_001945.1	1003	994	1121	49	41	46	580	526	479	51	23	18	664	689	725	21	49	29	574	543	669	430	592	515	566	579	655	234	242	233	693	661	749	698	620	731	530	624	606	244	264	274	179	229	215	659	579	562
EIF5A	NM_001970.3	2344	2607	2798	490	435	499	1893	1978	1535	1560	850	976	2415	2376	2559	1271	1812	1692	1901	2041	2322	1554	1956	1759	1689	1875	1923	1475	1694	1683	2169	2302	2368	2344	1995	2541	1673	2177	1847	1698	1656	1692	1789	1668	1641	1948	1666	1614
MYC	NM_002467.3	921	905	931	49	44	46	651	720	591	1267	745	931	774	766	809	1185	1592	1561	635	623	780	565	690	668	663	646	666	407	474	474	769	794	783	808	762	924	657	909	815	467	450	529	417	410	427	761	697	611
ODC1	NM_002539.1	480	472	513	80	70	76	387	389	312	466	293	348	456	458	462	463	569	572	341	379	462	437	580	566	350	376	377	478	525	546	444	488	478	475	404	491	314	451	379	469	453	516	272	298	309	511	426	406
PCK1	NM_002591.2	10	9	4	9	12	7	18	14	10	31	29	31	10	11	16	42	59	42	8	7	7	8	14	10	9	14	11	10	4	12	12	11	11	19	11	10	5	10	7	6	10	14	10	5	6	12	12	12
PPP2R5C	NM_002719.2	42	50	53	57	58	40	44	60	33	72	43	45	46	40	57	69	95	73	44	35	46	31	43	39	44	33	32	27	42	46	44	52	47	54	49	68	47	47	46	48	50	57	41	45	40	38	28	23
PSMA4	NM_002789.3	379	367	369	318	308	349	327	341	257	939	567	618	378	375	384	812	1081	1061	310	310	360	392	512	449	275	289	317	390	465	431	384	362	354	436	375	448	272	412	343	472	429	431	261	256	240	290	300	283
PSMB1	NM_002793.2	299	296	295	270	219	281	208	234	168	562	337	347	252	276	300	468	645	631	225	220	236	248	352	302	193	204	215	232	312	300	221	225	218	226	251	262	176	254	212	293	270	255	169	152	176	275	257	226
RANBP1	NM_002882.2	953	941	1007	371	344	366	762	863	675	1875	1065	1211	927	934	933	1639	2111	2087	776	841	898	640	828	820	751	850	817	577	642	673	931	913	944	959	841	1031	681	843	810	655	661	673	673	595	614	901	813	825
TFRC	NM_003234.1	259	265	301	276	225	263	161	184	137	1027	611	624	195	229	229	880	1196	1198	170	170	203	237	311	321	181	179	189	190	251	217	214	184	150	214	188	214	193	223	196	224	198	215	177	180	166	263	233	213
THBS1	NM_003246.2	1651	1568	1689	50	44	51	1275	1383	971	294	205	187	1157	1180	1213	274	315	319	1072	990	1195	1256	1558	1460	898	978	979	1099	1289	1327	1084	998	991	1388	1291	1559	1112	1434	1223	1357	1302	1463	934	875	903	1112	1046	884
UBE2V2	NM_003350.2	680	657	744	737	712	850	552	626	511	1140	648	679	639	672	698	892	1114	1163	564	533	759	458	593	620	534	571	534	471	549	556	628	641	610	703	656	769	491	695	640	524	513	527	467	486	499	623	519	498
CDC45L	NM_003504.3	135	126	111	21	26	37	102	114	82	275	161	141	88	111	116	273	362	284	75	84	95	74	99	106	80	79	101	71	75	91	89	84	88	99	83	121	62	103	78	74	73	78	93	78	83	95	77	83
RAD54L	NM_003579.2	118	104	103	11	9	11	65	77	66	144	69	47	77	87	83	154	170	169	83	90	95	84	89	84	71	77	86	86	60	84	73	102	78	109	82	129	53	86	76	89	85	103	81	70	88	79	79	64
IRS2	NM_003749.2	112	126	102	297	286	341	174	193	150	194	124	153	120	105	127	94	158	127	69	60	72	144	177	164	65	79	53	189	186	188	87	96	86	106	74	116	89	120	102	147	182	150	125	143	144	139	107	88
GBP2	NM_004120.3	56	25	33	35	43	31	55	63	65	60	43	33	52	58	52	59	59	70	22	30	44	40	53	51	33	40	37	56	70	53	37	42	38	46	44	60	52	50	40	60	57	58	71	66	65	54	34	43
EEF1E1	NM_004280.2	179	185	170	182	152	200	150	120	111	438	265	253	162	160	158	410	511	493	138	136	164	227	267	239	110	125	168	211	198	213	133	155	156	168	135	161	119	160	154	219	206	227	91	84	83	177	130	121
H6PD	NM_004285.3	63	50	58	53	38	56	42	49	31	93	50	53	58	45	48	58	103	87	34	35	37	47	54	53	32	37	28	50	49	63	36	40	40	54	59	60	44	54	34	42	66	41	47	47	35	47	35	35
CCNG2	NM_004354.1	92	78	87	264	266	298	148	172	121	193	124	110	106	92	110	108	152	137	70	71	73	147	182	205	73	72	67	221	249	251	63	88	72	109	73	87	81	110	106	250	239	239	128	101	100	118	104	84
CDH1	NM_004360.2	1351	1295	1476	27	25	31	1208	1297	1041	167	115	130	1227	1259	1285	169	215	181	1003	995	1216	1152	1440	1339	976	1052	1024	1072	1232	1278	1089	1032	1071	1326	1169	1400	1119	1572	1345	1290	1287	1341	1051	936	976	1326	1145	985
MMP2	NM_004530.2	14	9	13	13	17	13	18	17	13	530	309	359	17	11	18	471	667	657	8	9	14	5	17	7	12	6	9	8	8	13	19	20	18	23	18	17	11	13	12	10	13	4	10	10	9	16	14	10
SFRS10	NM_004593.1	462	528	610	281	285	351	420	467	344	860	538	594	507	538	496	742	951	1006	417	419	543	518	681	621	425	413	431	491	530	555	515	459	526	490	496	619	367	488	412	536	527	552	332	333	334	503	440	406
LGI1	NM_005097.1	13	12	11	149	117	138	18	11	10	39	24	37	14	11	13	11	21	17	7	8	9	9	9	7	8	12	8	2	10	7	18	14	15	9	20	16	8	14	6	10	6	14	12	8	9	7	9	16
CHES1	NM_005197.2	60	76	65	390	335	383	64	74	70	323	174	186	60	54	73	188	248	256	48	45	62	33	47	52	51	43	42	61	70	42	39	62	52	97	44	66	51	61	73	67	74	66	84	62	59	67	54	45
HIST1H1D	NM_005320.2	208	202	223	293	309	313	210	207	163	1839	1186	1136	181	193	203	1804	2258	2272	172	202	204	183	212	226	183	183	193	152	180	181	198	211	185	236	225	267	151	201	200	168	176	157	159	171	184	197	192	169
SEPP1	NM_005410.2	13	18	18	924	812	987	25	27	8	1152	688	748	16	19	27	930	1120	1238	11	9	16	5	24	10	13	13	12	19	15	27	16	26	20	21	25	22	8	13	14	20	19	22	30	23	29	21	21	18
RQCD1	NM_005444.1	193	146	178	157	167	191	145	175	142	383	196	242	167	186	191	299	418	396	131	125	160	151	200	188	127	142	159	159	166	181	182	164	174	185	171	212	109	173	144	171	163	190	128	130	136	158	120	106
LDHA	NM_005566.1	4170	4339	4671	961	855	1017	4566	4685	3421	5904	3309	3972	4198	4379	4429	5607	6983	7006	3275	3238	4166	4564	5355	5173	3134	3483	3351	4431	5085	4945	3385	3314	3496	4122	3658	4326	3589	4378	4135	4326	3874	4587	2849	2735	2770	4752	4488	4185
TAF1A	NM_005681.2	22	28	34	20	23	33	19	31	18	57	31	42	23	29	27	61	67	84	15	25	20	19	35	30	14	21	21	34	28	27	29	27	25	18	31	35	10	33	16	27	26	32	17	16	11	26	28	18
CTDSP2	NM_005730.3	263	227	257	361	314	385	252	239	206	484	319	365	238	247	279	406	549	540	188	199	233	251	310	263	206	205	179	260	289	283	202	225	229	256	263	287	216	278	261	295	295	303	276	290	265	277	231	203
MLLT7	NM_005938.2	42	34	42	117	119	149	42	42	29	92	39	41	27	38	26	48	73	55	22	18	27	21	24	21	25	31	29	15	27	21	28	31	34	31	32	36	28	23	18	19	14	22	28	30	26	19	22	18
UCHL3	NM_006002.3	267	292	296	169	154	165	212	223	167	210	118	141	252	273	268	199	229	259	258	238	305	293	351	358	205	214	208	280	306	290	240	231	236	270	246	303	196	266	227	263	261	298	143	118	145	241	201	209
CDC123	NM_006023.1	158	182	201	250	213	234	135	151	145	471	228	197	176	200	210	384	456	475	142	118	161	147	192	178	145	140	156	156	162	154	158	158	163	182	175	208	135	207	150	178	143	188	105	105	130	150	148	136
NTS	NM_006183.3	16	10	21	18	24	23	22	16	8	891	479	513	29	20	24	804	1002	1023	8	11	13	9	24	19	14	13	8	8	20	11	30	26	29	20	17	24	16	9	10	10	9	18	14	11	8	16	10	13
MXD4	NM_006454.2	28	24	32	243	233	262	34	31	35	138	94	93	30	46	46	78	121	98	20	17	24	30	32	26	23	23	32	29	31	26	19	36	31	22	26	36	25	28	31	28	42	29	46	32	35	26	19	26
PSMC4	NM_006503.2	563	529	549	281	274	329	359	410	269	441	265	293	479	486	487	372	519	501	408	418	519	380	468	385	398	397	433	361	355	377	497	486	488	520	502	542	448	496	447	362	362	368	354	359	383	458	402	364
CUGBP1	NM_006560.2	354	308	350	400	357	408	248	276	222	449	332	303	252	286	290	361	475	468	220	247	250	246	318	335	202	265	249	276	270	272	225	248	234	310	255	284	220	287	272	262	231	287	264	222	227	302	272	247
SUB1	NM_006713.2	612	606	631	893	800	947	532	553	441	1688	1011	469	555	570	615	1412	1797	1718	488	493	534	602	729	651	483	550	525	536	579	654	555	543	537	591	598	624	464	582	552	626	584	630	415	416	390	668	651	568
IFRD2	NM_006764.3	20	12	25	9	7	11	18	27	15	27	16	16	19	32	29	20	24	26	10	9	8	21	11	12	12	15	16	9	16	17	22	20	10	27	19	25	10	17	11	14	13	12	14	23	12	15	12	14
DDAH1	NM_012137.2	180	155	186	404	397	473	140	159	107	173	109	105	159	134	166	73	75	104	121	122	175	131	160	166	120	131	119	159	139	167	129	131	141	157	127	184	114	144	146	139	127	149	110	110	117	157	129	132
HBP1	NM_012257.3	76	108	82	170	128	113	161	177	124	161	109	117	103	102	107	135	209	195	69	85	105	157	176	189	65	93	78	229	237	252	81	82	69	108	83	136	106	119	115	284	324	344	107	124	131	81	63	68
DNAJB9	NM_012328.1	72	62	59	141	133	153	52	61	45	154	63	63	93	85	77	102	126	136	60	56	73	89	118	91	44	66	55	103	113	96	58	57	50	74	58	77	53	90	64	134	102	120	46	41	39	56	65	37
PFDN2	NM_012394.3	246	246	268	269	260	273	194	182	155	334	213	197	201	205	222	296	341	349	189	167	213	145	187	178	150	199	177	134	162	182	182	192	171	220	187	236	163	214	202	197	167	167	153	132	142	170	166	159
SSBP2	NM_012446.2	54	41	47	268	253	323	50	78	47	240	119	160	58	58	50	162	188	227	41	40	47	51	59	51	48	46	47	43	59	61	43	39	61	51	48	59	56	43	47	71	51	56	43	39	39	52	42	41
C11orf58	NM_014267.3	239	258	285	509	444	531	199	227	161	617	389	354	233	234	241	513	610	587	216	182	228	262	307	294	200	188	197	255	287	294	198	211	205	233	203	260	200	241	195	258	263	269	144	166	153	240	244	186
FAM53B	NM_014661.3	38	30	35	129	96	118	31	34	21	100	69	77	36	41	34	77	92	97	28	24	36	28	38	35	31	24	32	23	38	31	41	35	37	31	29	45	16	27	30	29	37	30	27	39	37	28	31	31
RNF10	NM_014868.3	392	385	401	291	275	331	401	444	395	372	212	216	443	447	458	269	335	374	313	333	427	319	374	360	286	318	311	298	352	333	334	331	356	427	377	464	309	407	375	340	292	346	336	329	315	374	277	288
TRAK1	NM_014965.3	116	105	108	74	48	62	103	105	102	84	52	49	94	92	85	72	96	84	73	69	84	80	82	84	75	81	88	64	85	74	88	61	73	73	79	84	87	103	76	81	80	68	120	130	90	136	110	92
FAM98A	NM_015475.3	343	338	335	161	165	183	270	301	207	189	112	97	312	332	305	157	173	166	297	251	337	258	361	298	249	279	286	265	279	251	299	301	304	333	297	368	260	314	297	289	237	267	163	177	178	269	230	234
MRPS23	NM_016070.2	134	95	75	174	148	167	79	104	89	258	178	170	116	97	89	173	281	248	100	106	90	117	139	123	82	83	84	96	119	122	103	81	101	97	80	110	70	100	66	105	133	130	58	70	76	111	91	78
NIP7	NM_016101.3	262	260	248	41	35	43	152	158	138	154	77	74	180	175	205	137	172	188	173	171	197	178	221	232	184	164	183	157	185	174	194	201	186	212	211	248	143	152	170	193	178	174	108	102	92	194	152	155
ATAD3A	NM_018188.2	521	541	526	92	94	124	432	411	334	322	187	256	425	413	481	261	433	408	366	372	498	363	455	378	343	394	416	326	397	382	449	525	538	555	463	575	335	458	403	384	411	335	372	337	387	389	301	304
LRRC1	NM_018214.4	45	66	59	30	34	35	40	49	26	63	21	24	36	54	51	33	51	46	52	50	65	51	69	55	36	37	41	52	56	40	43	28	42	56	43	53	34	52	50	46	45	65	45	44	47	51	45	52
MDS032	NM_018467.2	39	36	47	163	122	168	45	23	23	165	93	95	37	43	42	127	171	180	34	24	44	19	28	28	38	30	34	20	28	29	53	42	43	34	42	42	34	31	36	33	18	20	36	42	40	35	35	42
MCM10	NM_018518.3	97	84	76	8	14	11	68	80	57	147	82	95	73	87	73	140	181	183	67	65	84	77	86	70	62	58	61	43	69	58	94	80	74	77	70	108	54	77	60	48	55	56	66	57	53	63	64	50
MRPL50	NM_019051.1	104	117	123	290	238	275	70	81	62	348	202	177	99	99	135	273	334	340	96	75	108	121	147	149	83	97	96	88	110	125	114	99	100	117	125	127	93	105	105	113	112	120	56	60	59	116	86	62
MST1	NM_020998.2	32	41	26	30	26	31	57	50	33	101	68	42	30	28	25	99	134	140	16	22	31	16	16	23	25	18	19	9	24	17	34	35	17	28	24	32	34	26	29	13	17	20	22	20	24	33	22	18
ZFYVE1	NM_021260.1	37	33	45	83	78	72	43	43	48	70	51	45	42	31	43	61	75	65	24	32	41	27	30	34	21	28	37	35	46	26	34	42	31	50	45	46	29	31	33	36	25	47	46	20	35	31	16	25
NR0B2	NM_021969.1	20	16	10	12	14	21	20	26	10	64	44	50	17	28	27	62	80	83	7	5	14	7	13	9	12	16	8	4	11	14	24	21	19	22	17	23	9	24	8	11	10	12	9	11	15	17	12	11
TMSL8	NM_021992.2	3	9	4	11	5	5	10	14	6	83	41	48	8	8	13	72	88	93	7	3	6	11	6	5	11	6	9	7	5	3	12	13	19	15	14	14	6	4	5	6	3	8	7	6	9	8	8	5
ITM2B	NM_021999.2	323	332	381	3981	3561	4106	345	329	243	2214	1323	1247	312	323	327	1163	1432	1443	229	222	268	339	408	399	250	267	271	323	361	384	238	231	227	255	266	265	224	327	265	370	329	348	323	304	302	350	328	302
SHCBP1	NM_024745.2	75	91	74	11	17	16	76	79	58	117	70	67	67	91	79	121	154	152	50	68	74	84	110	103	49	56	59	62	85	74	61	72	59	81	70	92	53	68	61	72	82	73	45	44	41	69	55	51
SLC25A32	NM_030780.2	152	158	186	145	112	128	95	104	76	232	148	131	162	144	152	139	218	166	86	112	122	129	168	178	85	116	112	129	126	140	142	150	151	139	111	147	110	125	109	161	120	143	81	78	88	140	103	106
PINK1	NM_032409.2	149	136	167	846	728	814	152	162	126	299	162	146	156	146	181	104	137	110	92	117	129	110	117	138	110	111	122	105	120	145	135	152	124	147	114	130	110	170	123	114	134	156	114	136	125	129	104	112
NARG1	NM_057175.3	71	61	57	69	59	78	59	53	42	114	74	89	72	68	75	101	175	142	56	41	55	69	104	92	52	57	54	62	74	66	56	60	51	74	68	79	38	65	65	63	66	66	44	47	46	58	41	45
PSMA3	NM_152132.1	618	576	650	185	154	195	442	503	337	493	274	252	535	526	585	418	539	556	521	507	544	796	918	922	456	566	584	689	772	774	522	498	526	606	557	605	425	591	523	815	745	758	282	309	332	498	448	432
MS4A6A	NM_152852.1	14	10	14	24	14	13	14	27	12	15	13	7	16	24	15	15	19	24	14	12	8	9	11	10	11	9	10	8	13	10	15	15	14	22	19	18	10	10	8	17	13	10	7	8	5	16	14	12
KBTBD6	NM_152903.4	23	26	23	155	149	161	32	15	19	98	49	60	23	30	41	69	84	94	12	9	16	15	28	19	13	20	22	17	27	16	27	41	30	31	36	41	17	21	24	24	18	18	20	29	7	20	11	13
EXOSC8	NM_181503.1	92	100	101	74	55	84	81	80	76	252	145	184	106	108	97	222	269	287	86	77	95	78	135	109	82	92	90	102	103	97	89	101	105	99	87	123	56	82	96	101	107	102	69	68	59	120	96	92
ZSCAN22	NM_181846.1	45	29	40	20	13	24	38	42	32	42	20	35	35	49	44	41	50	55	32	34	38	30	35	29	38	39	27	34	39	24	49	42	46	51	35	71	30	44	32	36	28	32	42	29	30	27	27	29
[truncated: 132 more columns]

## Sheet: Taqman
Column	Row	Well #	Ct	Exp. Name	Ct_Average	Ct_stdev
23	I	I23	29.4197	FF comp-1-BCL6	29.5632	0.169676
24	I	I24	29.8001	FF comp-1-BCL6
23	J	J23	29.4651	FF comp-1-BCL6
24	J	J24	29.5679	FF comp-1-BCL6
3	I	I3	27.8322	FF comp-1-CUGBP1	27.7083	0.146334
4	I	I4	27.5257	FF comp-1-CUGBP1
3	J	J3	27.8207	FF comp-1-CUGBP1
4	J	J4	27.6545	FF comp-1-CUGBP1
1	I	I1	28.4527	FF comp-1-H6PD	28.3641	0.119867
2	I	I2	28.4772	FF comp-1-H6PD
1	J	J1	28.2307	FF comp-1-H6PD
2	J	J2	28.2958	FF comp-1-H6PD
5	I	I5	31.9381	FF comp-1-HKR2	31.9313	0.499143
6	I	I6	32.1072	FF comp-1-HKR2
5	J	J5	31.2484	FF comp-1-HKR2
6	J	J6	32.4314	FF comp-1-HKR2
21	I	I21	33.6127	FF comp-1-MLLT7	34.0254	0.488019
22	I	I22	33.8641	FF comp-1-MLLT7
21	J	J21	33.892	FF comp-1-MLLT7
22	J	J22	34.7328	FF comp-1-MLLT7
7	I	I7	#VALUE!	FF comp-1-MS4A6A	#VALUE!	#VALUE!
8	I	I8	#VALUE!	FF comp-1-MS4A6A
7	J	J7	#VALUE!	FF comp-1-MS4A6A
8	J	J8	#VALUE!	FF comp-1-MS4A6A
19	I	I19	29.6064	FF comp-1-MXD4	29.4751	0.0893834
20	I	I20	29.406	FF comp-1-MXD4
19	J	J19	29.4482	FF comp-1-MXD4
20	J	J20	29.4399	FF comp-1-MXD4
9	I	I9	27.394	FF comp-1-MYC	27.3281	0.0757046
10	I	I10	27.3721	FF comp-1-MYC
9	J	J9	27.3223	FF comp-1-MYC
10	J	J10	27.2238	FF comp-1-MYC
15	I	I15	30.5002	FF comp-1-NIP7	30.6348	0.0932521
16	I	I16	30.6501	FF comp-1-NIP7
15	J	J15	30.7123	FF comp-1-NIP7
16	J	J16	30.6766	FF comp-1-NIP7
17	I	I17	30.0415	FF comp-1-SLC25A32	30.0832	0.0851388
18	I	I18	30.0355	FF comp-1-SLC25A32
17	J	J17	30.2107	FF comp-1-SLC25A32
18	J	J18	30.0449	FF comp-1-SLC25A32
11	I	I11	35.7171	FF comp-1-TAF1A	35.1056	0.424098
12	I	I12	34.9295	FF comp-1-TAF1A
11	J	J11	34.7466	FF comp-1-TAF1A
12	J	J12	35.0292	FF comp-1-TAF1A
23	K	K23	29.1973	FF comp-2-BCL6	29.3579	0.228781
24	K	K24	29.4082	FF comp-2-BCL6
23	L	L23	29.1656	FF comp-2-BCL6
24	L	L24	29.6607	FF comp-2-BCL6
3	K	K3	27.7114	FF comp-2-CUGBP1	27.732	0.0595248
4	K	K4	27.6768	FF comp-2-CUGBP1
3	L	L3	27.8162	FF comp-2-CUGBP1
4	L	L4	27.7237	FF comp-2-CUGBP1
1	K	K1	28.314	FF comp-2-H6PD	28.4478	0.163143
2	K	K2	28.6703	FF comp-2-H6PD
1	L	L1	28.4685	FF comp-2-H6PD
2	L	L2	28.3382	FF comp-2-H6PD
5	K	K5	32.0347	FF comp-2-HKR2	32.0178	0.368451
6	K	K6	32.1343	FF comp-2-HKR2
5	L	L5	32.3895	FF comp-2-HKR2
6	L	L6	31.5126	FF comp-2-HKR2
21	K	K21	34.1769	FF comp-2-MLLT7	34.2926	0.241507
22	K	K22	34.5849	FF comp-2-MLLT7
21	L	L21	34.3784	FF comp-2-MLLT7
22	L	L22	34.0303	FF comp-2-MLLT7
7	K	K7	#VALUE!	FF comp-2-MS4A6A	#VALUE!	#VALUE!
8	K	K8	#VALUE!	FF comp-2-MS4A6A
7	L	L7	#VALUE!	FF comp-2-MS4A6A
8	L	L8	#VALUE!	FF comp-2-MS4A6A
19	K	K19	29.6413	FF comp-2-MXD4	29.5528	0.0847093
20	K	K20	29.4572	FF comp-2-MXD4
19	L	L19	29.5087	FF comp-2-MXD4
20	L	L20	29.6039	FF comp-2-MXD4
9	K	K9	26.9665	FF comp-2-MYC	26.8989	0.0491627
10	K	K10	26.9022	FF comp-2-MYC
9	L	L9	26.8724	FF comp-2-MYC
10	L	L10	26.8545	FF comp-2-MYC
15	K	K15	30.4034	FF comp-2-NIP7	30.296	0.184785
16	K	K16	30.0433	FF comp-2-NIP7
15	L	L15	30.4595	FF comp-2-NIP7
16	L	L16	30.2777	FF comp-2-NIP7
17	K	K17	29.6843	FF comp-2-SLC25A32	29.8409	0.107883
18	K	K18	29.8953	FF comp-2-SLC25A32
17	L	L17	29.8588	FF comp-2-SLC25A32
18	L	L18	29.9252	FF comp-2-SLC25A32
11	K	K11	34.8545	FF comp-2-TAF1A	35.7101	0.939388
12	K	K12	36.0093	FF comp-2-TAF1A
11	L	L11	36.9023	FF comp-2-TAF1A
12	L	L12	35.0741	FF comp-2-TAF1A
23	M	M23	29.8537	FF comp-3-BCL6	29.8296	0.0447266
24	M	M24	29.8189	FF comp-3-BCL6
23	N	N23	29.8739	FF comp-3-BCL6
24	N	N24	29.7718	FF comp-3-BCL6
3	M	M3	28.0049	FF comp-3-CUGBP1	28.1532	0.182493
4	M	M4	28.1395	FF comp-3-CUGBP1
3	N	N3	28.4139	FF comp-3-CUGBP1
4	N	N4	28.0546	FF comp-3-CUGBP1
1	M	M1	28.6284	FF comp-3-H6PD	28.8575	0.21106
2	M	M2	28.9824	FF comp-3-H6PD
1	N	N1	29.083	FF comp-3-H6PD
2	N	N2	28.7364	FF comp-3-H6PD
5	M	M5	31.4218	FF comp-3-HKR2	32.0797	0.493048
6	M	M6	32.4054	FF comp-3-HKR2
5	N	N5	31.9857	FF comp-3-HKR2
6	N	N6	32.5057	FF comp-3-HKR2
21	M	M21	34.5739	FF comp-3-MLLT7	34.6623	0.166983
22	M	M22	34.5471	FF comp-3-MLLT7
21	N	N21	34.9087	FF comp-3-MLLT7
22	N	N22	34.6194	FF comp-3-MLLT7
7	M	M7	#VALUE!	FF comp-3-MS4A6A	#VALUE!	#VALUE!
8	M	M8	#VALUE!	FF comp-3-MS4A6A
7	N	N7	#VALUE!	FF comp-3-MS4A6A
8	N	N8	#VALUE!	FF comp-3-MS4A6A
19	M	M19	30.1957	FF comp-3-MXD4	30.2052	0.157837
20	M	M20	30.4289	FF comp-3-MXD4
19	N	N19	30.0691	FF comp-3-MXD4
20	N	N20	30.1271	FF comp-3-MXD4
9	M	M9	27.0806	FF comp-3-MYC	27.1137	0.0731189
10	M	M10	27.0373	FF comp-3-MYC
9	N	N9	27.2079	FF comp-3-MYC
10	N	N10	27.1292	FF comp-3-MYC
15	M	M15	30.6538	FF comp-3-NIP7	30.8811	0.226731
16	M	M16	30.736	FF comp-3-NIP7
15	N	N15	30.9897	FF comp-3-NIP7
16	N	N16	31.1451	FF comp-3-NIP7
17	M	M17	30.0126	FF comp-3-SLC25A32	30.1171	0.128057
18	M	M18	30.0363	FF comp-3-SLC25A32
17	N	N17	30.2951	FF comp-3-SLC25A32
18	N	N18	30.1243	FF comp-3-SLC25A32
11	M	M11	35.265	FF comp-3-TAF1A	35.3397	0.262852
12	M	M12	35	FF comp-3-TAF1A
11	N	N11	35.5324	FF comp-3-TAF1A
12	N	N12	35.5615	FF comp-3-TAF1A
23	O	O23	28.9809	FF comp-4-BCL6	29.2435	0.191638
24	O	O24	29.4393	FF comp-4-BCL6
23	P	P23	29.2586	FF comp-4-BCL6
24	P	P24	29.2951	FF comp-4-BCL6
3	O	O3	27.905	FF comp-4-CUGBP1	27.9012	0.00418985
4	O	O4	27.9004	FF comp-4-CUGBP1
3	P	P3	27.9037	FF comp-4-CUGBP1
4	P	P4	27.8956	FF comp-4-CUGBP1
1	O	O1	28.566	FF comp-4-H6PD	28.7011	0.161677
2	O	O2	28.9161	FF comp-4-H6PD
1	P	P1	28.7343	FF comp-4-H6PD
2	P	P2	28.5879	FF comp-4-H6PD
5	O	O5	32.1816	FF comp-4-HKR2	31.8287	0.318594
6	O	O6	31.9183	FF comp-4-HKR2
5	P	P5	31.7996	FF comp-4-HKR2
6	P	P6	31.4151	FF comp-4-HKR2
21	O	O21	34.0333	FF comp-4-MLLT7	34.3161	0.19404
22	O	O22	34.3469	FF comp-4-MLLT7
21	P	P21	34.4307	FF comp-4-MLLT7
22	P	P22	34.4536	FF comp-4-MLLT7
7	O	O7	#VALUE!	FF comp-4-MS4A6A	#VALUE!	#VALUE!
8	O	O8	#VALUE!	FF comp-4-MS4A6A
7	P	P7	#VALUE!	FF comp-4-MS4A6A
8	P	P8	#VALUE!	FF comp-4-MS4A6A
19	O	O19	29.9711	FF comp-4-MXD4	29.9769	0.129472
20	O	O20	29.8156	FF comp-4-MXD4
19	P	P19	30.1322	FF comp-4-MXD4
20	P	P20	29.9887	FF comp-4-MXD4
9	O	O9	27.3643	FF comp-4-MYC	27.4624	0.180453
10	O	O10	27.7219	FF comp-4-MYC
9	P	P9	27.3197	FF comp-4-MYC
10	P	P10	27.4437	FF comp-4-MYC
15	O	O15	30.4057	FF comp-4-NIP7	30.5308	0.141061
16	O	O16	30.5202	FF comp-4-NIP7
15	P	P15	30.7305	FF comp-4-NIP7
16	P	P16	30.467	FF comp-4-NIP7
17	O	O17	29.8494	FF comp-4-SLC25A32	29.8846	0.0643229
18	O	O18	29.8278	FF comp-4-SLC25A32
17	P	P17	29.9737	FF comp-4-SLC25A32
18	P	P18	29.8873	FF comp-4-SLC25A32
11	O	O11	35.1418	FF comp-4-TAF1A	35.8122	0.505547
12	O	O12	36.353	FF comp-4-TAF1A
11	P	P11	35.7864	FF comp-4-TAF1A
12	P	P12	35.9675	FF comp-4-TAF1A
23	A	A23	30.8504	FF veh-1-BCL6	30.6782	0.211608
24	A	A24	30.6926	FF veh-1-BCL6
23	B	B23	30.3762	FF veh-1-BCL6
24	B	B24	30.7934	FF veh-1-BCL6
3	A	A3	27.9492	FF veh-1-CUGBP1	27.8881	0.0525981
4	A	A4	27.8324	FF veh-1-CUGBP1
3	B	B3	27.9122	FF veh-1-CUGBP1
4	B	B4	27.8584	FF veh-1-CUGBP1
1	A	A1	28.8512	FF veh-1-H6PD	28.8832	0.201925
2	A	A2	28.6551	FF veh-1-H6PD
1	B	B1	28.8803	FF veh-1-H6PD
2	B	B2	29.1464	FF veh-1-H6PD
5	A	A5	32.1237	FF veh-1-HKR2	32.2322	0.388966
6	A	A6	32.6722	FF veh-1-HKR2
5	B	B5	32.3777	FF veh-1-HKR2
6	B	B6	31.7554	FF veh-1-HKR2
21	A	A21	34.9282	FF veh-1-MLLT7	35.3547	0.307703
22	A	A22	35.3373	FF veh-1-MLLT7
21	B	B21	35.617	FF veh-1-MLLT7
22	B	B22	35.5364	FF veh-1-MLLT7
7	A	A7	#VALUE!	FF veh-1-MS4A6A	#VALUE!	#VALUE!
8	A	A8	#VALUE!	FF veh-1-MS4A6A
7	B	B7	#VALUE!	FF veh-1-MS4A6A
8	B	B8	#VALUE!	FF veh-1-MS4A6A
19	A	A19	30.3248	FF veh-1-MXD4	30.5957	0.386531
20	A	A20	30.7146	FF veh-1-MXD4
19	B	B19	30.2538	FF veh-1-MXD4
20	B	B20	31.0895	FF veh-1-MXD4
9	A	A9	26.9041	FF veh-1-MYC	26.6633	0.175366
10	A	A10	26.6731	FF veh-1-MYC
9	B	B9	26.5005	FF veh-1-MYC
10	B	B10	26.5755	FF veh-1-MYC
15	A	A15	29.9127	FF veh-1-NIP7	30.006	0.115381
16	A	A16	30.157	FF veh-1-NIP7
15	B	B15	29.9191	FF veh-1-NIP7
16	B	B16	30.0354	FF veh-1-NIP7
17	A	A17	29.1761	FF veh-1-SLC25A32	29.3293	0.117133
18	A	A18	29.3146	FF veh-1-SLC25A32
17	B	B17	29.3721	FF veh-1-SLC25A32
18	B	B18	29.4544	FF veh-1-SLC25A32
11	A	A11	34.5628	FF veh-1-TAF1A	34.5998	0.227133
12	A	A12	34.3026	FF veh-1-TAF1A
11	B	B11	34.6992	FF veh-1-TAF1A
12	B	B12	34.8347	FF veh-1-TAF1A
23	C	C23	30.9258	FF veh-2-BCL6	31.0356	0.160013
24	C	C24	30.8744	FF veh-2-BCL6
23	D	D23	31.1388	FF veh-2-BCL6
24	D	D24	31.2033	FF veh-2-BCL6
3	C	C3	27.8344	FF veh-2-CUGBP1	27.891	0.067639
4	C	C4	27.906	FF veh-2-CUGBP1
3	D	D3	27.8431	FF veh-2-CUGBP1
4	D	D4	27.9805	FF veh-2-CUGBP1
1	C	C1	29.2574	FF veh-2-H6PD	29.3258	0.391876
2	C	C2	28.9776	FF veh-2-H6PD
1	D	D1	29.1818	FF veh-2-H6PD
2	D	D2	29.8862	FF veh-2-H6PD
5	C	C5	32.144	FF veh-2-HKR2	31.9483	0.283896
6	C	C6	31.9752	FF veh-2-HKR2
5	D	D5	32.1354	FF veh-2-HKR2
6	D	D6	31.5387	FF veh-2-HKR2
21	C	C21	34.9876	FF veh-2-MLLT7	35.476	0.488253
22	C	C22	35.3271	FF veh-2-MLLT7
21	D	D21	36.1492	FF veh-2-MLLT7
22	D	D22	35.4401	FF veh-2-MLLT7
7	C	C7	#VALUE!	FF veh-2-MS4A6A	#VALUE!	#VALUE!
8	C	C8	#VALUE!	FF veh-2-MS4A6A
7	D	D7	#VALUE!	FF veh-2-MS4A6A
8	D	D8	#VALUE!	FF veh-2-MS4A6A
19	C	C19	30.1875	FF veh-2-MXD4	30.4628	0.203626
20	C	C20	30.4964	FF veh-2-MXD4
19	D	D19	30.4883	FF veh-2-MXD4
20	D	D20	30.6792	FF veh-2-MXD4
9	C	C9	26.6161	FF veh-2-MYC	26.7028	0.064264
10	C	C10	26.7098	FF veh-2-MYC
9	D	D9	26.7137	FF veh-2-MYC
10	D	D10	26.7714	FF veh-2-MYC
15	C	C15	29.9656	FF veh-2-NIP7	30.0507	0.110335
16	C	C16	29.946	FF veh-2-NIP7
15	D	D15	30.132	FF veh-2-NIP7
16	D	D16	30.1589	FF veh-2-NIP7
17	C	C17	29.4826	FF veh-2-SLC25A32	29.5206	0.110238
18	C	C18	29.3913	FF veh-2-SLC25A32
17	D	D17	29.6506	FF veh-2-SLC25A32
18	D	D18	29.558	FF veh-2-SLC25A32
11	C	C11	33.9917	FF veh-2-TAF1A	34.5953	0.61212
12	C	C12	34.4216	FF veh-2-TAF1A
11	D	D11	34.5217	FF veh-2-TAF1A
12	D	D12	35.4462	FF veh-2-TAF1A
23	E	E23	29.9123	FF veh-3-BCL6	30.14	0.193594
24	E	E24	30.1448	FF veh-3-BCL6
23	F	F23	30.3851	FF veh-3-BCL6
24	F	F24	30.1178	FF veh-3-BCL6
3	E	E3	27.6906	FF veh-3-CUGBP1	27.7241	0.0358514
4	E	E4	27.6968	FF veh-3-CUGBP1
3	F	F3	27.7457	FF veh-3-CUGBP1
4	F	F4	27.7631	FF veh-3-CUGBP1
1	E	E1	28.5948	FF veh-3-H6PD	28.5605	0.113556
2	E	E2	28.7026	FF veh-3-H6PD
1	F	F1	28.4427	FF veh-3-H6PD
2	F	F2	28.502	FF veh-3-H6PD
5	E	E5	32.1109	FF veh-3-HKR2	32.1555	0.0607901
6	E	E6	32.2358	FF veh-3-HKR2
5	F	F5	32.1694	FF veh-3-HKR2
6	F	F6	32.106	FF veh-3-HKR2
21	E	E21	34.9601	FF veh-3-MLLT7	34.9843	0.182644
22	E	E22	34.8644	FF veh-3-MLLT7
21	F	F21	34.8631	FF veh-3-MLLT7
22	F	F22	35.2497	FF veh-3-MLLT7
7	E	E7	#VALUE!	FF veh-3-MS4A6A	#VALUE!	#VALUE!
8	E	E8	#VALUE!	FF veh-3-MS4A6A
7	F	F7	#VALUE!	FF veh-3-MS4A6A
8	F	F8	#VALUE!	FF veh-3-MS4A6A
19	E	E19	30.0401	FF veh-3-MXD4	29.9876	0.111208
20	E	E20	30.111	FF veh-3-MXD4
19	F	F19	29.8571	FF veh-3-MXD4
20	F	F20	29.942	FF veh-3-MXD4
9	E	E9	26.8901	FF veh-3-MYC	26.5221	0.248808
10	E	E10	26.3586	FF veh-3-MYC
9	F	F9	26.4556	FF veh-3-MYC
10	F	F10	26.3839	FF veh-3-MYC
15	E	E15	29.8825	FF veh-3-NIP7	29.9411	0.09907
16	E	E16	30.0594	FF veh-3-NIP7
15	F	F15	29.9829	FF veh-3-NIP7
16	F	F16	29.8398	FF veh-3-NIP7
17	E	E17	29.3459	FF veh-3-SLC25A32	29.2148	0.132059
18	E	E18	29.1591	FF veh-3-SLC25A32
17	F	F17	29.2979	FF veh-3-SLC25A32
18	F	F18	29.0563	FF veh-3-SLC25A32
11	E	E11	34.0494	FF veh-3-TAF1A	34.1357	0.29521
12	E	E12	34.2271	FF veh-3-TAF1A
11	F	F11	33.7828	FF veh-3-TAF1A
12	F	F12	34.4837	FF veh-3-TAF1A
23	G	G23	30.5757	FF veh-4-BCL6	30.5351	0.084135
24	G	G24	30.631	FF veh-4-BCL6
23	H	H23	30.4898	FF veh-4-BCL6
24	H	H24	30.4438	FF veh-4-BCL6
3	G	G3	27.6482	FF veh-4-CUGBP1	27.6669	0.0564417
4	G	G4	27.5956	FF veh-4-CUGBP1
3	H	H3	27.7069	FF veh-4-CUGBP1
4	H	H4	27.7171	FF veh-4-CUGBP1
1	G	G1	28.5859	FF veh-4-H6PD	28.6021	0.05566
2	G	G2	28.6685	FF veh-4-H6PD
1	H	H1	28.6178	FF veh-4-H6PD
2	H	H2	28.536	FF veh-4-H6PD
5	G	G5	31.9791	FF veh-4-HKR2	32.1731	0.156591
6	G	G6	32.3595	FF veh-4-HKR2
5	H	H5	32.1529	FF veh-4-HKR2
6	H	H6	32.2007	FF veh-4-HKR2
21	G	G21	35.0546	FF veh-4-MLLT7	35.402	0.61516
22	G	G22	35.9891	FF veh-4-MLLT7
21	H	H21	35.8484	FF veh-4-MLLT7
22	H	H22	34.716	FF veh-4-MLLT7
7	G	G7	#VALUE!	FF veh-4-MS4A6A	#VALUE!	#VALUE!
8	G	G8	#VALUE!	FF veh-4-MS4A6A
7	H	H7	#VALUE!	FF veh-4-MS4A6A
8	H	H8	#VALUE!	FF veh-4-MS4A6A
19	G	G19	29.907	FF veh-4-MXD4	30.0547	0.115877
20	G	G20	30.1628	FF veh-4-MXD4
19	H	H19	30.1292	FF veh-4-MXD4
20	H	H20	30.0198	FF veh-4-MXD4
9	G	G9	25.9128	FF veh-4-MYC	26.1135	0.145556
10	G	G10	26.2456	FF veh-4-MYC
9	H	H9	26.106	FF veh-4-MYC
10	H	H10	26.1895	FF veh-4-MYC
15	G	G15	29.8142	FF veh-4-NIP7	29.6901	0.0851703
16	G	G16	29.6374	FF veh-4-NIP7
15	H	H15	29.6773	FF veh-4-NIP7
16	H	H16	29.6315	FF veh-4-NIP7
17	G	G17	29.2733	FF veh-4-SLC25A32	29.2913	0.120478
18	G	G18	29.2494	FF veh-4-SLC25A32
17	H	H17	29.4621	FF veh-4-SLC25A32
18	H	H18	29.1804	FF veh-4-SLC25A32
11	G	G11	34.5512	FF veh-4-TAF1A	35.0184	0.375189
12	G	G12	34.9487	FF veh-4-TAF1A
11	H	H11	35.1211	FF veh-4-TAF1A
12	H	H12	35.4527	FF veh-4-TAF1A
3	I	I3	26.7748	FF comp-1-CCNG2	26.5629	0.290224
4	I	I4	26.561	FF comp-1-CCNG2
3	J	J3	26.7626	FF comp-1-CCNG2
4	J	J4	26.1532	FF comp-1-CCNG2
1	I	I1	24.8533	FF comp-1-IRS2	24.7604	0.150182
2	I	I2	24.5391	FF comp-1-IRS2
1	J	J1	24.855	FF comp-1-IRS2
2	J	J2	24.7941	FF comp-1-IRS2
3	K	K3	25.9082	FF comp-2-CCNG2	25.9198	0.265946
4	K	K4	25.6206	FF comp-2-CCNG2
3	L	L3	26.2679	FF comp-2-CCNG2
4	L	L4	25.8825	FF comp-2-CCNG2
1	K	K1	24.429	FF comp-2-IRS2	24.7853	0.29457
2	K	K2	24.9828	FF comp-2-IRS2
1	L	L1	24.6625	FF comp-2-IRS2
2	L	L2	25.0669	FF comp-2-IRS2
3	M	M3	26.6712	FF comp-3-CCNG2	26.6729	0.130282
4	M	M4	26.5338	FF comp-3-CCNG2
3	N	N3	26.8474	FF comp-3-CCNG2
4	N	N4	26.6393	FF comp-3-CCNG2
1	M	M1	24.9954	FF comp-3-IRS2	25.2533	0.25094
2	M	M2	25.3753	FF comp-3-IRS2
1	N	N1	25.5429	FF comp-3-IRS2
2	N	N2	25.0995	FF comp-3-IRS2
3	O	O3	25.8585	FF comp-4-CCNG2	25.7871	0.0863712
4	O	O4	25.7725	FF comp-4-CCNG2
3	P	P3	25.8467	FF comp-4-CCNG2
4	P	P4	25.6708	FF comp-4-CCNG2
1	O	O1	24.6472	FF comp-4-IRS2	24.8262	0.122815
2	O	O2	24.9032	FF comp-4-IRS2
1	P	P1	24.8452	FF comp-4-IRS2
2	P	P2	24.9093	FF comp-4-IRS2
3	A	A3	27.6642	FF veh-1-CCNG2	27.8733	0.158899
4	A	A4	28.0489	FF veh-1-CCNG2
3	B	B3	27.9077	FF veh-1-CCNG2
4	B	B4	27.8725	FF veh-1-CCNG2
1	A	A1	25.7234	FF veh-1-IRS2	25.9112	0.223351
2	A	A2	25.7698	FF veh-1-IRS2
1	B	B1	25.934	FF veh-1-IRS2
2	B	B2	26.2176	FF veh-1-IRS2
3	C	C3	27.7871	FF veh-2-CCNG2	27.8567	0.141915
4	C	C4	27.6965	FF veh-2-CCNG2
3	D	D3	27.9302	FF veh-2-CCNG2
4	D	D4	28.0132	FF veh-2-CCNG2
1	C	C1	25.5787	FF veh-2-IRS2	26.0069	0.368765
2	C	C2	25.8403	FF veh-2-IRS2
1	D	D1	26.4042	FF veh-2-IRS2
2	D	D2	26.2044	FF veh-2-IRS2
3	E	E3	25.9741	FF veh-3-CCNG2	26.5844	0.436795
4	E	E4	26.614	FF veh-3-CCNG2
3	F	F3	26.9982	FF veh-3-CCNG2
4	F	F4	26.7513	FF veh-3-CCNG2
1	E	E1	24.7493	FF veh-3-IRS2	24.9966	0.170315
2	E	E2	25.0342	FF veh-3-IRS2
1	F	F1	25.0666	FF veh-3-IRS2
2	F	F2	25.1364	FF veh-3-IRS2
3	G	G3	28.0761	FF veh-4-CCNG2	27.5592	0.369507
4	G	G4	27.5701	FF veh-4-CCNG2
3	H	H3	27.2565	FF veh-4-CCNG2
4	H	H4	27.3339	FF veh-4-CCNG2
1	G	G1	25.3819	FF veh-4-IRS2	25.6883	0.24485
2	G	G2	25.7183	FF veh-4-IRS2
1	H	H1	25.6737	FF veh-4-IRS2
2	H	H2	25.9796	FF veh-4-IRS2
1	I	I1	28.4429	FF comp-1-NARG1	28.392	0.168325
2	I	I2	28.1888	FF comp-1-NARG1
1	J	J1	28.5896	FF comp-1-NARG1
2	J	J2	28.3468	FF comp-1-NARG1
1	K	K1	28.413	FF comp-2-NARG1	28.2077	0.140447
2	K	K2	28.1841	FF comp-2-NARG1
1	L	L1	28.1161	FF comp-2-NARG1
2	L	L2	28.1177	FF comp-2-NARG1
1	M	M1	28.3996	FF comp-3-NARG1	28.6488	0.176096
2	M	M2	28.8014	FF comp-3-NARG1
1	N	N1	28.6588	FF comp-3-NARG1
2	N	N2	28.7355	FF comp-3-NARG1
1	O	O1	27.9365	FF comp-4-NARG1	28.0406	0.0898079
2	O	O2	28.1059	FF comp-4-NARG1
1	P	P1	28.1247	FF comp-4-NARG1
2	P	P2	27.9955	FF comp-4-NARG1
1	A	A1	27.8768	FF veh-1-NARG1	27.7842	0.0806869
2	A	A2	27.7925	FF veh-1-NARG1
1	B	B1	27.6799	FF veh-1-NARG1
2	B	B2	27.7874	FF veh-1-NARG1
1	C	C1	28.1994	FF veh-2-NARG1	28.1942	0.118191
2	C	C2	28.1576	FF veh-2-NARG1
1	D	D1	28.3514	FF veh-2-NARG1
2	D	D2	28.0683	FF veh-2-NARG1
1	E	E1	27.6871	FF veh-3-NARG1	27.787	0.0869422
2	E	E2	27.8436	FF veh-3-NARG1
1	F	F1	27.874	FF veh-3-NARG1
2	F	F2	27.7432	FF veh-3-NARG1
1	G	G1	27.8873	FF veh-4-NARG1	27.8072	0.113712
2	G	G2	27.7478	FF veh-4-NARG1
1	H	H1	27.9164	FF veh-4-NARG1
2	H	H2	27.6771	FF veh-4-NARG1

## Sheet: nCounterNormAverg
Gene Name	Accession number	FF veh-1 spike11	FF UHR spike12	FF comp-3 spike12	FF 75% UHR-25% Brain spike11	FF med-2 spike12	FF Brain spike12	FF low-2 spike12	FFPET comp-3 spike11	FF low-3 spike11	FFPET comp-1 spike11	FF veh-2 spike12	FF low-2 spike11	FF low-1 spike12	FFPET comp-4 spike11	FF comp-1 spike11	FF med-4 spike12	FF low-1 spike11	FF veh-4 spike11	FF comp-2 spike11	FF 25% UHR-75% Brain spike11	FFPET veh-3 spike11	FF comp-2 spike12	FF veh-3 spike11	FFPET comp-2 spike11	FF comp-3 spike11	FF 25% UHR-75% Brain spike12	FF veh-3 spike12	FF comp-1 spike12	FF med-2 spike11	FF low-4 spike12	FF 75% UHR-25% Brain spike12	FF comp-4 spike12	FFPET veh-1 spike11	FFPET veh-2 spike11	FF med-3 spike11	FF veh-1 spike12	FF low-3 spike12	FF med-1 spike12	FF low-4 spike11	FF med-4 spike11	FF comp-4 spike11	FF UHR spike11	FF veh-4 spike12	FF veh-2 spike11	FF med-1 spike11	FF Brain spike11	FFPET veh-4 spike11	FF med-3 spike12
BindSpike	NA	24.5582	26.5441	20.9587	31.4585	26.6393	34.0139	28.8631	33.0142	31.917	37.981	35.7757	37.3589	30.8389	29.7883	26.8105	33.4451	34.3272	36.9454	33.2802	31.1233	33.8961	29.7873	36.8129	38.3621	33.5185	31.841	34.9443	32.4386	29.8093	32.4393	44.9485	33.1377	37.2822	40.0209	38.8057	30.5326	40.9486	36.0093	37.4896	33.7746	35.482	37.1391	46.0017	44.3427	46.8427	49.9878	45.7414	34.5523
BindSpike2	NA	16.7628	19.2582	16.1284	23.8849	19.8954	25.9677	22.2082	24.5559	24.8839	28.5926	26.6385	27.8391	23.6705	22.8625	21.0518	20.216	25.6427	27.1121	23.4773	23.3497	24.5205	23.1316	27.1702	26.4287	25.1724	24.6409	27.1115	25.0905	23.4878	25.9418	34.1106	25.2496	30.1213	30.4468	31.1493	25.0727	31.6279	29.1302	30.8283	28.8235	29.6393	30.3765	36.945	35.7833	39.434	40.6416	37.6145	31.1471
BindSpike3	NA	16.5273	18.3975	15.4722	25.2906	20.1009	25.1639	21.9196	25.6645	25.7296	29.471	27.5161	29.2124	23.9409	23.2839	20.5077	22.5242	26.6357	29.1438	24.3758	24.3986	26.0794	24.071	28.1368	28.045	26.4711	26.6632	27.449	27.2897	24.6602	27.3041	35.1853	26.6034	31.3999	32.911	33.0382	25.7669	34.2286	31.2047	32.1683	30.5611	31.9511	31.6111	39.8661	39.1292	40.9636	45.2566	40.4712	32.9626
NegPureSpike	NA	NaN	NaN	NaN	NaN	NaN	NaN	NaN	NaN	NaN	NaN	NaN	NaN	NaN	NaN	NaN	NaN	NaN	NaN	NaN	NaN	NaN	NaN	NaN	NaN	NaN	NaN	NaN	NaN	NaN	NaN	NaN	NaN	NaN	NaN	NaN	NaN	NaN	NaN	NaN	NaN	NaN	NaN	NaN	NaN	NaN	NaN	NaN	NaN
PureSpike	NA	2.5668	2.5923	2.486	2.4035	2.0594	2.7756	2.7429	3.2336	3.333	3.1082	2.2925	2.632	4.8058	4.3206	3.7182	4.03	3.9066	3.7988	4.1047	4.6202	3.6838	4.0154	4.5398	4.2246	3.6238	3.8868	3.4228	3.5748	3.5633	3.6394	4.7406	4.044	4.6354	4.5809	4.1425	3.968	4.8863	4.6285	4.6258	4.4439	4.2765	4.264	5.9563	4.9485	5.236	5.166	5.1466	4.4834
PureSpike2	NA	2.9406	3.6126	2.9388	3.7046	2.8951	3.8791	3.4792	3.8804	4.0934	3.9707	3.147	3.2899	5.6674	5.4048	5.3685	5.6521	5.5799	5.274	5.2664	5.5518	5.0691	5.085	5.7282	5.5443	4.5732	4.7603	4.3573	4.4523	4.5538	4.4702	5.9715	5.3438	5.6367	5.6771	5.6271	5.1617	6.3848	6.2042	5.4992	5.3037	5.4003	5.1615	7.2856	6.5368	6.7801	6.584	6.1621	5.9422
PureSpike3	NA	2.0112	2.0763	2.0514	2.7251	1.8773	2.6047	2.4363	2.9795	2.8164	3.0589	2.2352	2.8947	4.5681	4.2341	4.1454	3.6233	4.3532	4.4284	4.1624	4.5782	3.8652	4.2892	5.0879	4.419	3.8113	4.1463	3.9953	4.0433	3.8605	4.1194	4.9833	4.4211	5.3212	4.8996	5.2118	4.6431	5.2338	5.6027	5.2192	5.0363	5.2082	5.2768	6.5821	6.1543	6.15	5.9921	6.1197	5.9088
Athal_Spike_S23	AF324996.2	62.9247	62.9729	53.7702	54.8797	59.4205	59.4559	61.4162	60.2635	58.9757	62.9228	60.8787	61.1596	63.8568	61.0776	60.3549	59.9524	60.7722	60.739	64.8024	62.7406	59.8652	58.0729	63.0605	59.1649	65.2805	61.1041	63.3215	61.831	62.7597	58.4106	60.4204	57.7024	61.4148	58.9141	60.8972	56.228	61.323	57.2204	63.8329	59.9369	58.9217	56.5232	59.6939	59.043	62.7621	62.1683	59.5087	57.4158
Athal_Spike_S14	AF325027.2	3.4271	3.649	3.7788	3.078	3.3836	3.3455	3.5304	3.6871	3.3311	3.3438	3.3373	3.289	3.4179	3.2652	3.5419	3.5711	3.2628	2.8357	3.2752	3.5262	3.5592	3.4265	3.1672	3.3222	3.3557	3.0691	3.3844	3.0396	3.1963	3.2737	3.3446	2.9992	3.3955	3.3751	3.1123	3.1737	3.4482	3.2201	3.2346	3.043	3.3231	3.1278	3.2444	3.2497	3.214	3.2158	3.0872	3.2507
Athal_Spike_S19	AF325042.2	0.388	0.4966	0.3906	0.4183	0.4472	0.4893	0.3563	0.4802	0.5225	0.4257	0.375	0.4352	0.394	0.4785	0.4689	0.4451	0.4003	0.5	0.4213	0.4781	0.4236	0.3815	0.3598	0.4552	0.3805	0.4798	0.3851	0.4758	0.4012	0.4043	0.3856	0.4011	0.3715	0.3939	0.4168	0.3891	0.4131	0.4282	0.4634	0.4161	0.4792	0.3947	0.4061	0.4867	0.4277	0.4551	0.4702	0.4234
DrosSpike8	AY058560.1	3.3825	10.4276	3.5919	9.5506	3.0591	9.9229	3.4829	9.8581	3.4262	9.9309	2.9774	9.217	3.2815	10.1318	3.3771	10.3268	3.1738	10.3442	3.0497	10.191	3.2289	10.062	2.8378	10.4316	3.01	9.8822	3.2239	9.9478	3.0264	9.734	3.0949	10.2919	3.2363	9.8618	3.1242	10.0065	3.2024	10.1752	3.2025	10.1984	3.1512	10.0958	3.143	9.5282	3.1315	9.4611	3.1199	8.9845
Athal_Spike_S13	AF325027.2	10.9006	3.3355	11.489	3.1171	10.9048	3.0146	10.7642	3.2862	10.8261	3.2811	10.4416	2.6731	11.0614	3.3611	10.9419	3.4155	11.2777	2.9982	10.8002	3.1386	10.6219	3.2388	10.815	2.9861	10.4256	3.1201	10.8584	3.1272	10.8939	2.885	10.7623	3.1859	10.648	2.9639	10.5895	2.8576	10.4987	3.0543	10.3248	2.9617	9.755	3.0045	10.4167	3.0332	10.7426	3.2148	10.5791	2.7773
Athal_Spike_S22	AF324998.2	4.635	50.5366	4.7666	57.6909	4.572	53.2408	4.6424	51.0572	4.8629	52.2298	4.591	57.0859	4.5113	53.092	4.7645	55.3971	4.4442	57.4058	4.4406	54.2917	4.7402	54.6111	4.69	55.9852	4.9657	56.7925	4.7014	59.1751	4.6798	55.3504	5.0457	59.3499	4.6027	55.7217	4.7949	58.9357	4.7693	54.6384	4.703	59.502	5.2053	56.6157	4.7015	54.6586	4.6049	55.3665	4.788	55.1399
DrosSpike7	AY058658.1	53.4324	4.7686	50.6121	4.5291	52.6096	4.69	51.5431	4.6235	48.4388	4.4525	54.2613	4.387	54.0995	4.4874	52.0836	4.4126	52.4328	3.9543	54.0563	4.1986	53.1889	4.5095	53.6924	4.3998	54.7411	4.2564	54.8689	4.1699	54.3479	4.4722	52.5451	4.3604	53.3335	4.3081	55.0497	4.3364	53.2078	4.3025	55.7149	4.1982	54.9222	4.5345	52.2778	4.379	51.945	3.93	53.3888	4.2655
Athal_Spike_S17	AF325032.2	2.2009	7.5372	2.4529	8.315	2.5249	7.5023	2.3286	7.7939	2.708	7.9999	2.5746	8.2699	2.3627	7.6062	2.455	6.7806	2.5446	7.7446	2.2068	7.6975	2.3054	7.6512	2.3149	7.6547	2.1949	8.0293	2.1002	7.4465	2.2995	8.2713	2.4193	7.6744	2.2971	7.8656	2.4434	8.1602	2.318	8.6314	2.2843	7.5939	2.445	8.0258	2.8501	8.5069	2.4893	8.6034	2.5666	8.7842
SarsSpike3	DQ412624	5.3989	1.3648	5.6072	1.6217	5.6082	1.7982	5.4381	1.6123	5.347	1.5059	5.3583	1.6438	4.8946	1.6227	5.329	1.6081	5.6266	1.6617	5.2465	1.4458	5.4796	1.755	5.4182	1.7021	5.1148	1.6566	5.1499	1.562	5.4669	1.6142	5.6654	1.5158	5.3955	1.7125	5.6468	1.581	5.5853	1.6127	5.1402	1.5527	5.6146	1.7912	5.4217	1.7461	5.1095	1.4057	5.3787	1.6788
DrosSpike6	AY058658.1	0.3224	0.9989	0.2436	1.0091	0.2616	1.0486	0.3293	1.0506	0.2115	0.965	0.3556	0.9278	0.3276	1.0377	0.2505	1.0636	0.3083	1.0561	0.307	0.9784	0.2649	0.9432	0.364	0.9128	0.3863	0.9236	0.349	1.0096	0.3204	1.0894	0.3276	0.9552	0.3247	1.0593	0.3129	1.0382	0.2947	1.0639	0.2862	1.0321	0.2604	0.9713	0.3004	0.9239	0.2718	1.0171	0.2501	1.2467
SarsSpike4	DQ412624	1.0134	0.3018	1.1206	0.3966	1.1101	0.2884	1.0263	0.2753	1.0798	0.376	1.0247	0.4354	1.0279	0.2992	0.9845	0.3113	1.0148	0.36	1.1806	0.3533	1.136	0.3844	1.1698	0.3633	0.9619	0.3601	1.0543	0.368	1.0913	0.3794	0.9599	0.4532	1.1247	0.3783	0.9961	0.4364	1.0432	0.3475	1.0648	0.4257	1.0065	0.391	1.0096	0.3346	1.236	0.4005	1.1785	0.3479
Athal_Spike_S12	AF325014.2	0.0423	0.0209	0.0785	0.0785	0.0864	0.0338	0.0393	0.0428	0.0047	0.047	0.0521	0.0605	0.0092	0.0465	0.0703	0.1076	0.0171	0.0173	0.0292	0.0488	0.023	0.0494	0.0265	0.1187	0.0268	0.0399	0.0576	0.0711	0.0362	0.0497	0.0461	0.0519	0.036	0.0577	0.0578	0.096	0.0546	0.0459	0.042	0.0221	0.0288	0.0664	0.0397	0.072	0.0636	0.0271	0.055	0.0613
Athal_Spike_S15	AF325016.2	NaN	0.0082	0.0224	NaN	0.016	0.146	0.0161	0.0291	0.0354	0.0513	0.048	0.0133	0.0202	0.0051	0.0254	0.0258	0.0275	0.0162	0.0182	0.0182	NaN	NaN	0.0194	NaN	0.0129	0.0114	0.0478	0.0212	0.0258	0.0312	0.0087	0.0114	0.0953	0.0094	0.0176	0.0555	0.026	0.0129	0.0083	0.0705	0.0551	0.0252	0.1075	0.0143	0.0248	0.0289	0.0473	NaN
Athal_Spike_S16	AF325016.2	0.077	0.0341	0.0866	0.0847	0.0305	0.1744	0.0332	0.0132	0.0791	0.0052	0.0592	0.034	0.0181	0.013	0.0478	0.0465	0.028	0.0416	0.0338	0.0625	0.0352	0.0221	0.0351	0.0827	0.0324	0.0403	0.0477	0.0307	0.0209	0.1011	0.0704	0.066	0.028	0.0786	0.0573	0.0262	0.0271	0.0774	0.0171	0.0886	0.0654	0.0613	0.1222	0.0079	0.0656	0.1146	0.059	0.0463
Athal_Spike_S18	AF325032.2	0.041	0.0069	0.0562	0.0058	0.0399	NaN	0.0342	0.0122	NaN	0.0265	0.0106	0.0065	0.0149	NaN	0.0071	0.1435	0.0172	NaN	0.0218	0.0095	0.0272	0.0328	0.0098	0.0474	0.0268	0.0179	0.0216	0.011	0.0198	0.0119	0.0629	0.0423	0.0194	0.0205	NaN	0.0248	NaN	0.0147	0.0291	NaN	0.0145	0.0204	0.0665	NaN	0.0078	NaN	0.0111	NaN
Athal_Spike_S20	AF324998.2	0.0057	0.026	0.0132	0.0204	0.0065	NaN	NaN	0.0103	0.0047	0.0141	NaN	NaN	0.0145	NaN	0.0045	0.0386	NaN	NaN	NaN	NaN	0.026	NaN	NaN	NaN	NaN	NaN	NaN	NaN	0.008	NaN	0.0341	0.0285	NaN	NaN	0.0069	NaN	NaN	NaN	0.0202	NaN	NaN	NaN	0.0215	0.005	NaN	0.0747	0.0168	0.0056
Athal_Spike_S21	AF324998.2	0.0104	0.0045	NaN	0.0102	NaN	0.046	0.0215	NaN	0.0354	NaN	NaN	0.0094	0.024	0.0051	0.043	NaN	0.0079	NaN	NaN	NaN	0.0235	0.0503	0.0148	0.0247	NaN	0.026	0.0081	0.0298	0.0074	0.0418	NaN	NaN	0.0439	0.01	0.0097	0.0194	0.0303	0.0125	0.0156	0.0228	0.0505	0.0129	0.0449	NaN	0.0114	0.0122	0.0301	NaN
Athal_Spike_S24	AF324998.2	NaN	NaN	NaN	0.0072	NaN	NaN	NaN	NaN	0.0193	NaN	NaN	NaN	NaN	NaN	NaN	NaN	0.0529	NaN	0.0158	NaN	0.0071	NaN	NaN	NaN	NaN	0.0157	NaN	NaN	NaN	NaN	0.016	NaN	NaN	NaN	NaN	NaN	NaN	NaN	NaN	NaN	NaN	NaN	NaN	NaN	NaN	NaN	NaN	NaN
DrosSpike9	AY058560.1	0.0183	NaN	0.0215	NaN	0.0143	0.0502	0.0206	0.0179	0.0467	NaN	0.0088	NaN	0.0275	0.0215	0.0321	0.0115	0.0087	0.0212	0.0211	NaN	0.0161	0.0285	0.0219	0.01	0.0171	NaN	NaN	0.0289	0.0222	0.0054	NaN	0.0103	0.0141	0.0562	0.0331	0.011	0.0122	NaN	0.0491	0.0069	0.0324	NaN	0.0203	0.0319	0.0211	NaN	0.0168	0.0734
DrosSpike10	AY058560.1	NaN	0.0232	NaN	NaN	0.0394	NaN	NaN	0.0149	NaN	0.0302	NaN	NaN	0.0275	NaN	0.0254	0.0051	0.0087	NaN	NaN	NaN	NaN	0.0384	0.0246	0.0329	NaN	0.0299	NaN	NaN	NaN	0.0054	NaN	NaN	NaN	NaN	NaN	NaN	NaN	NaN	0.0107	0.0055	NaN	NaN	0.0152	0.004	NaN	0.0304	NaN	0.0132
DrosSpike11	AY058658.1	0.0193	NaN	NaN	0.0835	0.0225	NaN	0.0314	NaN	0.0152	NaN	0.0184	0.0046	NaN	0.0877	0.0207	NaN	NaN	0.0152	0.012	0.0244	NaN	0.0098	0.0171	0.01	NaN	0.0083	0.034	0.0193	NaN	0.0119	0.0087	0.0217	0.0082	NaN	NaN	NaN	NaN	NaN	NaN	0.0263	NaN	0.0488	NaN	NaN	NaN	0.0188	NaN	NaN
r60_a20:50:rp	NA	25.3436	40.4819	30.4497	30.7689	30.0701	47.3024	32.8624	49.0921	27.5949	39.8407	33.1905	28.5123	42.7107	53.6974	26.9996	34.6492	30.0898	31.1754	27.1764	28.3994	48.0095	31.8035	29.1275	39.0514	24.5382	42.246	37.3338	34.0462	26.4506	36.3137	48.0203	33.353	45.3315	37.5361	29.7658	40.8572	38.4857	35.9912	28.8246	26.9518	26.454	30.1799	45.6603	28.0019	32.2241	35.1891	59.7068	41.5528
r60_a22_rp	NA	4.3485	87.012	68.3806	5.4795	66.2059	97.3413	67.6002	99.1179	4.4771	6.2808	72.0957	4.5761	87.8914	107.284	5.0556	84.806	4.6725	5.0174	4.2543	4.6537	108.743	71.8413	4.6059	6.1904	3.9253	88.8012	84.1684	77.1724	4.7124	80.2153	103.114	72.659	7.4832	6.3682	5.1446	89.7222	83.4968	76.0887	4.8241	4.5479	4.4673	4.9328	94.1194	4.6306	4.8855	5.1664	127.93	86.8098
r60_n9_rp	NA	NaN	NaN	NaN	NaN	NaN	0.0073	0.0149	0.0267	NaN	NaN	NaN	NaN	0.0159	0.0052	NaN	NaN	NaN	0.0077	NaN	NaN	0.0335	NaN	NaN	0.0246	0.004	0.0288	NaN	NaN	NaN	0.0226	0.0518	NaN	0.0082	0.0103	NaN	NaN	0.0074	0.0078	NaN	NaN	0.0066	NaN	0.0135	NaN	0.0044	NaN	NaN	0.0299
R60_a104_rp	NA	2.5021	13.9114	11.4865	2.8738	10.3196	14.8549	10.9785	16.4886	2.6566	3.4514	10.6035	2.53	12.8753	16.8814	2.8638	12.9783	2.7734	2.6737	2.3778	2.7256	15.2387	10.9203	2.6279	3.56	2.1006	13.0031	11.6108	11.0763	2.4827	11.8458	15.2102	10.5494	3.9454	3.2678	3.0312	13.3087	12.2442	11.0812	2.4795	2.2443	2.444	2.8173	13.025	2.443	2.8245	2.9893	17.8201	12.4762
r60_1_rp	NA	3.9441	6.395	4.5014	4.9038	4.9264	7.6392	5.3848	8.1216	4.3318	5.4298	5.1248	3.9125	6.567	8.3729	4.661	5.3928	4.2253	3.9366	4.1341	4.1292	6.9118	5.7737	3.905	5.6226	3.7722	6.4057	5.6259	5.1087	3.83	5.4463	7.3742	5.0598	6.4302	5.6163	4.58	6.2948	5.5486	5.8764	4.2178	4.1177	4.247	4.782	6.8983	4.4914	4.8486	4.9506	8.9178	6.5789
r60_a107_rp	NA	9.1325	4.8132	4.1198	12.4672	4.0317	5.4153	3.8585	5.602	9.7948	13.0143	3.8379	9.8395	4.2401	5.7357	10.7853	4.6065	10.9595	11.8478	10.0919	10.5305	5.8862	4.0504	10.3361	14.9517	8.7608	4.3745	4.5074	3.9025	10.4511	4.7362	5.56	4.0198	16.6771	14.4218	12.1796	5.301	4.5779	4.4965	10.2354	9.8716	10.1098	11.0637	4.9258	9.9403	11.2881	11.9523	6.7501	4.6706
r60_3_rp	NA	0.94	4.5477	3.6556	1.1894	3.7473	5.2394	3.597	5.3953	0.8387	1.6033	3.5528	1.0575	4.282	5.5276	1.0309	3.9243	1.0591	1.0068	1.0602	1.0241	5.2552	4.0457	1.1006	1.4711	0.7129	4.8165	4.0765	3.7153	1.0203	4.2151	5.7417	3.9468	1.6018	1.2576	1.0398	4.8717	4.1045	4.3439	1.02	0.9969	1.0759	1.1218	5.1222	1.1162	1.0468	0.9995	6.9632	4.7442
r60_a135_rp	NA	2.7391	1.3989	1.0617	3.519	1.1122	1.5643	1.2254	1.819	3.213	3.967	1.1385	3.0616	1.5693	1.8687	3.2386	1.1335	2.9457	3.1565	3.0241	3.1593	1.5809	1.2771	3.0753	3.9194	2.5118	1.4466	1.2239	1.0872	2.9896	1.2559	1.6854	1.1126	4.7868	3.8672	3.3179	1.3792	1.2937	1.4032	3.1409	2.9463	2.9432	3.5033	1.4082	3.472	3.2619	3.4698	1.8151	1.4974
R60_a97_rp	NA	0.1104	0.6139	0.5868	0.11	0.5554	0.793	0.5591	0.8147	0.1747	0.2023	0.4485	0.0978	0.593	0.7378	0.1486	0.8247	0.0895	0.1496	0.1406	0.1304	0.8116	0.5635	0.1838	0.1535	0.0827	0.6029	0.5569	0.517	0.0685	0.5141	0.6578	0.5117	0.2472	0.1702	0.1609	0.6256	0.6436	0.6609	0.1178	0.148	0.1597	0.1301	0.8012	0.1835	0.1866	0.1709	0.9596	0.6573
r60_n11:30:rp	NA	0.3801	0.2263	0.1181	0.2149	0.1228	0.1488	0.1541	0.2994	0.3922	0.4797	0.06	0.3086	0.1894	0.2101	0.4419	0.1144	0.4916	0.3663	0.2575	0.2901	0.0984	0.1277	0.3701	0.5473	0.2226	0.1897	0.0677	0.0903	0.3284	0.1087	0.1577	0.0642	0.4711	0.4977	0.255	0.0721	0.0891	0.1206	0.3705	0.2242	0.295	0.3392	0.21	0.3154	0.3804	0.5401	0.2291	0.128
gene105	AF380424.1	0.0259	0.0434	0.0298	0.0197	0.0266	0.0472	0.026	0.0179	0.0562	0.075	0.0196	0.0475	0.0515	0.0224	0.0351	0.0812	NaN	0.0348	0.0359	0.0452	0.0137	0.0498	0.0315	0.0399	0.0231	0.0666	0.0283	0.0304	0.0215	0.0296	0.0918	0.0313	0.0512	0.0269	0.0642	0.0698	0.0632	0.0255	0.0489	0.0926	0.0446	0.1268	0.0324	0.0222	0.0152	0.0637	0.0305	0.0924
ASPA	NM_000049.2	0.0389	1.9657	0.0512	0.4113	0.0121	0.0913	NaN	NaN	0.0057	NaN	0.0499	0.0306	0.0199	0.028	NaN	NaN	NaN	0.0074	0.0135	1.2803	0.0081	0.0906	0.012	NaN	NaN	1.3755	0.012	0.0057	0.0213	0.0226	0.5311	0.0076	0.0435	NaN	NaN	NaN	0.0189	NaN	NaN	0.0069	NaN	2.0635	0.0129	NaN	0.0329	0.0116	0.0235	0.0574
ICAM1	NM_000201.1	0.2428	0.2393	0.1879	1.8043	0.1233	2.4431	0.2034	0.2673	0.2499	0.1344	0.2179	0.188	0.3393	0.2109	0.2925	0.122	0.2062	0.221	0.1949	0.7181	0.3343	0.1854	0.237	0.1471	0.1607	0.8227	0.219	0.1949	0.1626	1.3937	2.2689	0.1808	0.3249	0.2412	0.3074	0.2002	0.2514	0.3713	1.4421	0.171	0.1917	0.3323	0.2263	0.1904	0.4094	2.8989	0.2896	0.2948
TPI1	NM_000365.4	105.028	27.4004	111.755	86.2345	114.461	102.635	117.188	119.939	110.553	107.378	122.163	153.824	136.63	97.7009	93.8753	173.751	142.293	167.539	133.899	41.7869	119.872	132.258	252.428	140.769	156.185	42.3529	247.152	99.5651	154.256	142.059	93.289	158.343	151.52	165.413	263.1	141.857	160.365	118.878	178.588	183.544	185.399	34.6531	160.334	148.428	141.45	112.406	161.343	215.105
TP53	NM_000546.2	0.2674	0.1983	0.2771	3.1261	0.2202	4.2396	0.2195	0.2941	0.356	0.1151	0.205	0.1917	0.2182	0.2146	0.6641	0.3434	0.23	0.218	0.2518	0.9949	0.189	0.2956	0.3438	0.246	0.2853	0.9655	0.2485	0.5867	0.1711	0.2288	3.8774	0.3375	0.2486	0.1948	0.2904	0.3135	0.2375	0.3465	0.2262	0.3298	0.4346	0.315	0.2435	0.3338	0.3219	4.3659	0.1832	0.2536
GART	NM_000819.3	1.2706	1.0001	1.1861	7.2726	1.204	9.4075	1.5234	2.2796	1.6522	1.7986	1.2573	1.5679	1.5942	1.6401	1.2697	2.14	1.4841	1.3934	1.1949	2.378	2.4713	1.3023	2.0948	1.7102	1.1838	2.6332	1.9822	1.1549	1.4518	1.1021	7.9878	1.8143	2.7397	2.6459	2.8083	1.5768	1.7714	1.3489	1.1622	2.0644	1.5748	1.2112	1.7883	1.6595	1.2386	9.3485	2.7656	2.1296
PPARA	NM_001001928.2	0.0476	0.3577	0.0446	0.5478	0.0836	0.6188	0.0488	0.1405	0.0406	0.0945	0.0292	0.0586	0.1414	0.0849	0.0779	0.1057	0.0273	0.0623	0.0739	0.4342	0.0562	0.026	0.0955	0.1271	0.032	0.3766	0.0657	0.0652	0.0225	0.0292	0.6902	0.0391	0.0682	0.0772	0.0597	0.0551	0.06	0.0641	0.0664	0.0408	0.1179	0.4014	0.041	0.0645	0.0402	0.769	0.0778	0.1053
EXOSC3	NM_001002269.1	1.0498	0.8861	1.0597	2.0755	1.0289	2.6032	1.0942	1.6089	1.3174	1.2735	0.895	1.2103	1.1271	1.3361	0.8192	1.3621	1.3201	1.2888	1.1364	1.1828	1.4656	1.1427	1.8172	1.3607	0.9587	1.2848	1.6495	0.6854	1.0239	0.6934	2.4244	1.3422	1.9898	1.9225	2.195	1.2541	1.3528	1.1433	0.9567	1.2469	1.412	1.1188	1.3821	1.4675	1.2661	2.8528	1.8308	1.948
BMF	NM_001003940.1	0.0393	0.0728	0.141	0.3836	0.0565	0.6157	0.0538	0.1458	0.0773	0.1545	0.0872	0.0336	0.0588	0.2485	0.2395	0.1103	0.0791	0.0384	0.1856	0.2499	0.0617	0.1954	0.1151	0.1892	0.1209	0.2037	0.1132	0.1986	0.0613	0.1349	0.5749	0.1875	0.0462	0.1	0.0805	0.0654	0.0768	0.0572	0.1172	0.0698	0.2153	0.0973	0.0851	0.1028	0.0572	0.619	0.0573	0.1256
gene39327	NM_001008491.1	5.8822	10.2113	5.5513	16.1637	6.0127	19.0434	6.5029	9.805	7.4033	8.4141	5.2256	6.9776	7.108	8.3437	5.5886	8.9037	6.6286	6.9976	6.5642	11.1772	9.0902	7.3276	9.7932	8.6487	6.6217	11.473	8.7686	5.6309	7.1005	5.6206	19.5547	8.7005	12.2128	10.6515	13.6942	7.4772	8.7469	7.5482	6.2488	8.4886	9.1613	11.7754	7.7078	6.8664	8.0805	19.9496	11.1591	11.9529
DYNLL1	NM_001037494.1	0.0254	0.0523	0.1289	0.0354	0.0318	0.0457	0.045	0.0816	0.1315	0.0682	0.0712	0.1246	0.0687	0.0608	0.0564	0.1017	0.0445	0.0525	0.0356	0.0483	0.0542	0.0856	0.1785	0.0577	0.0872	0.0824	0.1815	0.0525	0.072	0.0988	0.0362	0.1128	0.0427	0.0574	0.0839	0.046	0.0483	0.0863	0.1493	0.1459	0.1719	0.0777	0.0513	0.0353	0.0643	0.0498	0.1392	0.1444
CCNA2	NM_001237.2	1.5463	0.1045	1.1299	5.2135	1.5471	7.3496	1.9446	2.7501	2.1937	2.1707	1.516	2.1226	1.7201	2.2448	1.461	2.1087	1.8206	2.1375	1.827	1.5221	2.1589	1.7255	2.9516	1.51	1.4672	1.177	2.47	1.2822	1.8497	1.2791	5.4654	1.7613	3.0974	2.549	4.2617	2.0416	2.4328	1.9311	1.5171	2.0272	1.9185	0.0892	2.2615	2.0922	2.2407	7.9413	3.0696	3.5187
CSTF2	NM_001325.2	0.819	0.4179	0.8854	1.0585	0.6915	1.6421	0.8531	1.0425	0.8227	0.8382	0.5822	0.6911	0.7122	0.8234	0.6911	0.9125	0.6669	0.7376	0.7108	0.6398	1.0149	0.8346	1.2461	0.9084	0.6331	0.6725	1.1125	0.587	0.7164	0.6627	1.5277	0.9647	1.4052	1.1874	1.769	0.7796	1.1045	0.8762	0.6612	0.9361	0.9816	0.5462	0.9666	1.0225	0.7568	1.5798	1.1967	1.4038
DPH2	NM_001384.4	0.5821	0.1654	0.524	0.6116	0.4406	0.8514	0.6378	0.6034	0.7205	0.3331	0.4827	0.6086	0.5263	0.4263	0.5265	0.6283	0.5987	0.65	0.4398	0.266	0.6989	0.5809	0.9882	0.3867	0.4428	0.2634	0.9149	0.4639	0.4685	0.5369	0.7347	0.533	0.8301	0.6748	1.012	0.7093	0.7504	0.6428	0.5411	0.6365	0.6102	0.1668	0.8845	0.8059	0.5206	0.8205	0.9233	1.1259
EMP1	NM_001423.1	15.7014	1.2474	12.2143	3.3495	13.6082	3.8158	13.7912	19.2882	17.1222	14.7659	12.4104	16.6694	15.7429	14.3311	9.9106	22.6011	16.3618	20.7768	13.5623	1.5542	23.4537	13.6121	28.4392	17.4501	12.7572	1.5265	27.2228	8.6343	17.6369	10.7852	3.0789	16.791	28.1079	26.0594	36.9956	18.5021	22.2901	14.8906	12.4117	21.9003	17.9113	1.1512	21.2089	15.5662	16.453	3.9082	25.7962	32.0884
APLP2	NM_001642.1	26.8214	16.8151	28.1172	17.1808	27.3991	16.2456	30.4259	39.9023	32.989	34.9572	26.5671	38.5422	40.2762	36.9488	26.9648	32.9344	38.8392	37.1851	40.1846	17.0647	36.5587	40.1373	46.5949	38.7859	36.6532	17.2975	43.9467	27.1701	34.9997	24.049	19.5322	45.6689	43.717	39.3347	55.6108	34.5782	41.6938	34.3039	27.4933	39.1999	51.4765	21.5276	40.5294	32.3582	40.1251	18.3494	42.1471	48.0361
BCL6	NM_001706.2	0.3218	6.0652	0.6641	2.5541	0.3798	1.0445	0.4367	0.6778	0.5606	0.9502	0.2097	0.3579	0.4651	0.7992	0.601	0.6267	0.6969	0.4051	0.7493	4.6303	0.5411	0.917	0.5637	1.251	0.644	4.6631	0.3877	0.6049	0.412	0.5466	2.7521	0.866	0.6222	0.7682	0.5318	0.464	0.4884	0.4825	0.4024	0.5577	1.1573	7.2299	0.4733	0.3711	0.5011	0.7964	0.5143	0.6811
CHGB	NM_001819.1	0.0517	12.5524	0.0634	3.5789	0.0107	0.1714	0.0451	0.079	0.032	0.0092	0.0402	0.0174	0.0748	0.0275	0.0071	0.0537	0.0294	0.0226	0.0739	9.7637	0.0373	0.0189	0.0587	NaN	0.0126	9.5582	0.0428	0.0057	0.0077	0.0966	3.7448	0.0735	0.0282	NaN	0.0317	0.0288	0.032	0.019	0.0219	NaN	0.0448	15.4632	0.0203	0.0138	0.0369	0.1146	NaN	0.0213
HBEGF	NM_001945.1	11.5233	0.314	6.3356	0.2169	7.5834	0.1365	8.5474	7.7528	9.9702	3.1017	8.9731	9.5891	8.5892	3.328	2.749	10.7936	8.8483	17.6586	4.7641	0.269	11.4755	5.2595	18.4334	4.1807	6.0106	0.325	18.14	2.3901	9.0571	7.7529	0.3078	3.4867	19.8645	13.0604	23.0696	13.9643	11.9596	9.7327	9.2778	11.2836	3.3813	0.4693	18.2065	11.3414	10.1862	0.1997	17.2262	19.5521
EIF5A	NM_001970.3	31.6294	5.439	23.5396	23.1655	30.449	28.0652	33.7466	29.5128	32.6281	27.0467	34.4263	38.6888	32.0642	26.739	28.674	35.9662	35.4741	53.0345	33.2443	10.0022	34.7192	33.9814	72.4447	27.6672	32.9423	9.3481	69.6108	28.4593	41.8529	36.3256	26.7351	36.3938	46.6814	37.9567	85.3416	44.6614	48.8993	34.4228	42.3279	39.1066	43.8041	7.0225	51.4684	46.6342	37.6904	30.5869	45.9872	64.3759
MYC	NM_002467.3	10.0663	0.3245	7.9637	20.0205	8.694	25.2861	9.8711	9.9323	11.0206	6.4823	10.1923	12.04	12.0082	6.6358	6.0964	12.6148	12.7227	15.8111	8.0381	4.5267	14.4375	8.6535	16.432	7.5295	8.6056	4.7193	15.9775	5.8381	10.8606	8.5438	21.6821	8.2355	17.7432	13.8317	19.3953	14.3303	13.8659	11.4368	9.4349	13.7567	8.5872	0.4579	16.0653	13.1515	13.0327	27.2025	17.5382	16.5985
ODC1	NM_002539.1	4.947	0.6234	4.1944	6.5533	4.7791	8.3339	5.3993	7.9992	5.8836	7.5488	5.6557	5.9709	5.2266	6.6054	4.0841	7.7071	5.625	7.1126	4.1243	1.8362	10.2035	4.871	10.1341	7.1402	4.3763	1.9481	10.4414	4.0342	5.8247	5.209	6.553	6.3752	12.0943	10.8005	13.2049	6.749	7.9204	5.6898	5.4106	7.3464	6.4711	0.725	6.9798	7.3878	6.109	8.8883	11.4344	10.4877
PCK1	NM_002591.2	NaN	0.0189	0.018	0.2383	NaN	0.3515	NaN	0.0546	0.0414	0.0069	NaN	0.0046	NaN	0.0162	NaN	0.0176	0.0288	0.0127	NaN	0.106	0.0081	NaN	0.0375	NaN	0.0171	0.083	0.0464	0.0095	NaN	0.0193	0.3609	0.0372	NaN	0.0592	0.0416	NaN	0.0064	NaN	0.0072	0.0267	0.0083	0.0118	0.0343	0.0235	0.0152	0.4397	0.0304	0.0389
PPP2R5C	NM_002719.2	0.2902	0.3676	0.3276	0.5843	0.2348	0.7909	0.3655	0.3606	0.38	0.2878	0.2819	0.3855	0.4075	0.4687	0.3875	0.2234	0.3122	0.3737	0.3157	0.4392	0.3066	0.3038	0.4147	0.273	0.3322	0.4687	0.3955	0.2978	0.3105	0.2908	0.626	0.3409	0.3837	0.4821	0.5352	0.2668	0.418	0.5086	0.2123	0.2896	0.3684	0.578	0.3236	0.3432	0.4022	0.8511	0.3756	0.5174
PSMA4	NM_002789.3	3.6346	3.545	3.5	13.7569	3.8471	16.5067	4.4057	6.7651	4.6107	6.1114	4.2322	5.4062	4.6041	6.0811	3.4585	4.7109	4.5234	4.9036	3.8832	6.1377	8.1544	4.44	6.4641	6.0913	3.7355	6.3304	6.4999	3.4718	4.8343	3.6589	15.8495	5.3101	10.1307	8.8776	10.8004	5.2112	6.2977	4.7185	4.1051	5.246	5.6535	4.6637	5.4454	5.0962	5.6585	16.8215	10.1348	8.9838
PSMB1	NM_002793.2	2.81	2.696	2.193	7.4184	2.6602	9.1257	2.9334	4.3151	3.093	3.753	2.3199	2.8515	2.6872	3.5083	2.1339	3.9859	2.6732	3.4319	2.4167	3.7677	4.4867	2.6541	5.1806	3.6543	2.2712	3.712	5.0249	2.0164	2.9408	2.8302	8.6731	3.362	5.8855	4.9469	6.4453	3.1977	3.9646	2.6814	2.885	4.0118	3.8205	3.1168	3.8162	3.5311	2.7454	9.8774	5.5372	5.2868
RANBP1	NM_002882.2	10.6482	3.9889	9.4349	29.3442	10.5433	35.1621	12.4882	11.9463	13.6425	9.4487	12.4201	13.9433	11.7925	9.5258	9.567	15.9693	11.7951	17.519	9.8755	9.5597	13.7485	10.5014	24.1542	8.9217	10.7297	9.9215	23.9825	9.581	13.0299	11.5097	31.2953	12.7763	16.3545	15.6248	28.4367	14.946	18.3229	11.5076	13.1163	14.922	13.2193	4.8197	16.6239	16.4951	12.9799	39.1417	17.6037	23.3144
TFRC	NM_003234.1	2.5664	2.6773	1.6783	14.6886	2.0113	18.4818	2.2611	4.1376	2.7452	2.823	1.8104	2.2809	2.564	2.6301	2.2672	3.6861	2.5488	2.2506	1.9416	5.5134	4.5524	1.9126	3.5131	2.6805	1.9732	5.467	2.9291	1.7405	2.3305	1.7349	17.0173	2.7425	5.3663	5.1535	4.3822	2.6837	3.2538	2.6308	2.0069	3.8487	2.572	2.7445	2.6808	2.5467	2.7575	20.4296	4.8991	3.8824
THBS1	NM_003246.2	19.1144	0.3442	15.3135	3.7281	13.7275	4.341	16.5309	23.5549	16.3066	20.0596	13.8721	22.2282	20.1956	21.3175	14.3313	19.4967	21.9764	20.0317	20.2849	1.1143	22.6381	20.626	21.9385	27.9329	18.9919	1.1701	20.3014	13.9069	18.2138	16.1686	3.9004	24.729	27.541	29.1324	36.9759	25.8059	23.1407	27.827	17.7119	19.0483	26.9428	0.4756	19.8409	18.4511	30.4133	5.2349	31.119	32.6722
UBE2V2	NM_003350.2	7.3345	9.2884	6.7687	16.1466	7.3038	17.8662	8.8357	8.4706	9.0052	7.6857	7.8949	10.0242	8.8829	7.283	7.1727	9.6847	8.7392	9.5201	8.7024	11.2308	9.6341	9.5789	12.4135	7.5233	8.0624	11.6171	12.523	6.9165	8.9058	7.0006	18.9642	10.3373	12.221	10.4881	16.915	9.9582	11.1714	9.273	8.1098	10.6887	11.1654	11.8181	11.0025	9.5707	10.8599	18.8468	12.6857	15.5028
CDC45L	NM_003504.3	1.0045	0.1351	0.949	2.9522	0.8016	4.3834	0.9251	1.1337	1.1636	0.818	0.7017	0.8972	0.8263	0.7627	0.9628	1.0659	0.9059	1.1549	0.7311	0.838	0.8727	0.9358	1.7835	0.646	0.7248	0.8175	1.5802	0.8704	0.9154	0.6979	3.4953	0.9173	1.1428	0.9936	1.7252	0.9911	1.3561	0.9073	0.7154	1.0252	0.9691	0.1836	1.549	1.1433	1.044	4.4852	0.9135	1.6605
RAD54L	NM_003579.2	0.852	NaN	0.6024	1.0099	0.5794	2.0897	0.9902	1.0451	1.0289	0.7749	0.6623	0.9595	0.7076	0.9799	0.8897	0.8885	0.9197	1.1282	0.6696	0.2856	0.9467	0.7789	1.2643	0.907	0.7832	0.3129	1.1378	0.8094	0.6456	0.5898	1.4402	0.828	1.0597	1.0308	1.3997	1.0382	1.0955	1.1522	0.5662	0.7929	1.0118	0.0277	1.3145	0.8072	0.9097	2.0212	1.1984	1.4303
IRS2	NM_003749.2	0.8995	3.3298	1.8227	2.3919	0.9336	1.476	0.6911	2.1734	0.8177	2.3708	0.7314	0.8612	1.1394	1.8924	1.7129	1.4701	1.1932	1.2013	1.4374	2.8664	1.5332	1.7298	1.2059	2.7881	1.8564	3.0929	1.3909	1.673	1.0399	1.0493	2.4334	2.0413	1.9964	1.931	1.3064	1.1146	0.9638	1.2154	1.0366	1.6204	2.0769	4.5746	1.3158	0.861	1.2804	1.4677	1.4971	1.1431
GBP2	NM_004120.3	0.1773	0.2202	0.5031	0.4608	0.3014	0.549	0.237	0.5026	0.3885	0.566	0.1969	0.3087	0.4113	0.5538	0.7256	0.4191	0.3944	0.2115	0.567	0.2488	0.2945	0.6428	0.4173	0.8447	0.4025	0.388	0.3184	0.5287	0.3783	0.7386	0.5621	1.0261	0.2707	0.3682	0.4766	0.2595	0.4744	0.3185	0.6322	0.4714	0.9439	0.3297	0.2421	0.2987	0.3108	0.55	0.3311	0.3781
EEF1E1	NM_004280.2	1.5521	1.7635	1.2764	5.4276	1.3902	7.2239	1.7654	3.4597	1.9098	2.6615	1.4062	1.5918	1.6943	2.702	0.9834	2.0014	1.6863	1.7083	1.1361	2.5491	3.4096	1.3727	2.5721	2.4023	1.1726	2.5577	2.1829	0.9661	1.547	1.2436	5.9965	1.7707	4.2195	3.9579	3.2213	1.7851	2.1892	1.5414	1.3718	2.3095	1.8102	1.9205	2.0091	1.9201	1.6287	7.4515	4.4695	3.3303
H6PD	NM_004285.3	0.3675	0.3449	0.2798	0.7619	0.2635	0.8263	0.2915	0.5534	0.3217	0.4905	0.1934	0.3973	0.367	0.4337	0.3961	0.3588	0.2813	0.309	0.5046	0.493	0.4064	0.559	0.4297	0.5928	0.4053	0.4149	0.4795	0.3482	0.2924	0.2926	0.8367	0.5479	0.4398	0.6246	0.3815	0.4709	0.389	0.2419	0.3577	0.349	0.7094	0.3424	0.5177	0.2964	0.2639	0.8688	0.4425	0.4939
CCNG2	NM_004354.1	0.6336	2.9413	1.51	2.0857	0.7829	1.5849	0.751	2.4011	0.9149	3.1555	0.5547	0.7583	1.0738	3.0733	1.3106	1.3309	1.3348	0.6724	1.6743	2.2913	1.3595	1.9865	0.9127	3.4159	1.3683	2.7626	0.8292	1.3359	0.8565	0.7773	2.3074	2.4266	2.0146	1.9824	1.4572	0.7565	1.19	1.167	0.9012	1.3049	2.8716	3.6218	0.768	0.8284	1.0498	1.4275	1.7188	1.3756
CDH1	NM_004360.2	15.7233	0.1431	15.0294	2.0414	14.6716	2.4663	16.2769	21.5203	17.5063	19.274	14.4946	20.1745	21.7158	20.2038	15.791	22.4609	21.9155	20.1004	21.9899	0.4298	23.5838	22.2233	24.6666	23.6303	19.9978	0.5934	23.6395	15.6505	18.2892	13.4649	2.0429	24.2287	22.9721	26.5225	29.0671	20.0156	23.5245	20.8274	14.8736	22.0804	26.3887	0.0923	21.0881	18.4216	23.8098	2.5678	23.7912	25.6953
MMP2	NM_004530.2	0.0146	0.0213	0.0332	7.1159	NaN	9.4116	0.0161	0.084	0.0134	0.0187	0.019	0.0303	0.0202	0.0126	0.0045	0.0186	0.0753	0.0467	0.0292	1.5649	0.0201	0.0853	0.0859	0.0333	0.0231	1.7195	0.057	0.0556	0.0218	0.0229	8.0987	0.0076	NaN	0.0307	0.0352	0.0254	0.0327	0.0171	0.0124	0.033	0.014	0.179	0.0215	0.0317	0.0144	9.1774	0.0184	0.1075
SFRS10	NM_004593.1	5.4244	3.2919	4.7846	12.8451	5.4297	14.9158	6.4017	9.3352	6.8547	7.7	6.0692	7.1735	5.8959	7.5452	4.7284	7.7529	6.256	7.7301	5.5513	5.568	9.7383	5.8778	10.1291	7.4057	5.1326	5.6174	9.738	4.8142	5.9912	5.0656	12.9703	7.0054	11.7515	11.4319	13.9626	7.4497	8.6073	6.2237	5.2879	7.635	7.4357	4.3386	7.8698	7.0917	7.2561	15.3645	11.7084	12.2461
LGI1	NM_005097.1	0.0048	1.2701	0.018	0.275	NaN	NaN	NaN	0.0077	0.0354	NaN	0.0165	0.0439	0.0098	0.0172	0.0207	0.0763	0.0451	0.0382	0.0097	0.9013	0.0426	NaN	0.0523	0.0246	0.0195	0.9158	0.0334	NaN	0.0358	0.0395	0.3901	0.0267	NaN	NaN	0.0348	0.0194	0.0384	0.0392	0.0179	NaN	NaN	1.5503	0.0242	0.005	0.0231	NaN	NaN	0.0281
CHES1	NM_005197.2	0.4588	4.0958	0.6011	3.6283	0.3759	3.1361	0.4909	0.4395	0.5204	0.5266	0.3047	0.4823	0.5857	0.6881	0.7288	0.5949	0.5532	0.4668	0.5227	3.8258	0.6194	0.5688	0.5849	0.6902	0.4646	3.7649	0.5465	0.7039	0.4411	0.3814	3.8984	0.6548	0.7818	0.655	0.669	0.5099	0.5891	0.7218	0.4451	0.5079	0.7248	4.694	0.6284	0.4627	0.7047	3.1617	0.747	0.7294
HIST1H1D	NM_005320.2	1.8918	3.2992	2.0794	29.5429	1.7374	38.504	2.4318	2.8649	2.8005	2.1164	2.0227	2.7986	2.2553	2.0004	2.216	2.7832	2.1766	2.4654	1.9464	10.0797	2.3379	2.1802	3.5684	1.6141	2.2728	9.8392	3.8629	2.1922	1.8854	2.1277	31.4612	2.6435	2.7541	2.8656	4.2921	2.2255	2.9141	1.9691	2.4113	2.5484	2.6123	4.2362	2.8884	2.7794	2.3068	40.5262	3.1818	3.7565
SEPP1	NM_005410.2	0.0219	11.2157	0.0894	17.2116	0.0569	18.5993	0.0337	0.1562	0.0437	0.0648	0.0461	0.0345	0.0134	0.1069	0.1996	0.1045	0.0294	0.0235	0.0215	12.288	0.0141	0.0571	0.0988	0.077	0.0655	12.3712	0.0422	0.1451	0.0238	0.0238	19.5519	0.1283	0.0287	0.0299	0.0273	0.0125	0.0825	0.0445	0.0396	0.0682	0.1548	13.3786	0.0387	0.0416	0.0079	20.6428	0.0412	0.0518
RQCD1	NM_005444.1	1.4804	1.694	1.5982	4.5138	1.6168	5.4684	1.6585	2.4377	2.0688	2.0861	1.717	2.0559	1.6467	2.0942	1.6306	1.7534	1.7506	2.0069	1.7104	2.2369	2.6375	1.7253	2.5805	1.6864	1.4169	2.4786	2.5143	1.3721	1.6188	1.5698	4.9481	1.929	3.274	2.8634	3.5172	2.0715	2.1762	2.0144	1.6753	1.8629	2.0385	2.1836	2.4331	2.1001	2.1958	5.6106	3.0305	3.3552
LDHA	NM_005566.1	57.0196	11.7284	57.9971	108.555	56.7353	133.242	60.01	91.5241	61.3707	90.7816	54.0955	74.0599	74.5202	74.1432	49.2661	103.769	78.5272	77.9201	75.2474	35.3516	89.1586	73.3465	111.628	116.737	75.4997	35.0669	108.303	50.0461	78.9398	68.4524	121.376	94.4389	116.775	131.542	153.063	71.8961	90.6113	69.1212	79.2066	105.479	105.622	13.5599	75.5089	71.9157	81.5914	161.692	112.635	123.48
TAF1A	NM_005681.2	0.1128	0.1135	0.0764	0.4252	0.0449	0.6585	0.1019	0.2198	0.1145	0.1926	0.0843	0.1429	0.0676	0.1934	0.0476	0.1492	0.1154	0.1014	0.0974	0.2766	0.238	0.123	0.2616	0.2002	0.0711	0.1683	0.1519	0.0518	0.1329	0.0473	0.4376	0.1155	0.1859	0.2931	0.2241	0.0874	0.1539	0.1234	0.0602	0.154	0.1504	0.1328	0.095	0.1979	0.0698	0.5123	0.2722	0.2767
CTDSP2	NM_005730.3	2.2899	3.8905	2.5646	6.9961	2.4213	7.67	2.6292	3.9329	2.9587	3.7255	2.2813	3.1733	3.2592	3.876	3.8409	3.6802	3.1999	3.2698	3.5271	4.4163	3.414	4.4174	3.7641	4.7676	3.132	4.4245	3.6168	3.4284	3.1407	2.6369	7.3745	5.1775	4.1584	4.8684	4.7897	3.3632	3.3364	2.9535	2.5416	3.6035	5.3996	5.2216	3.4533	2.7747	3.1684	7.1054	3.9726	4.1314
MLLT7	NM_005938.2	0.2122	1.1962	0.249	0.6006	0.0733	0.5007	0.1331	0.1571	0.264	0.0918	0.1197	0.1361	0.1238	0.0787	0.2107	0.0986	0.1213	0.0607	0.1541	1.0469	0.1094	0.1715	0.2022	0.1012	0.142	1.2651	0.1991	0.1748	0.1281	0.1194	0.8493	0.2325	0.1121	0.147	0.1639	0.1022	0.1284	0.125	0.1301	0.1702	0.2667	1.9788	0.1714	0.1247	0.1085	0.5957	0.0724	0.109
UCHL3	NM_006002.3	2.6793	1.5956	2.1654	2.3443	2.5367	3.1118	3.5023	4.8698	3.1761	3.9552	2.5023	3.2267	2.9272	3.5134	1.6822	3.3396	3.0533	3.2357	2.6644	1.6453	4.7617	2.8501	5.0312	3.6169	2.1299	1.5867	4.4509	1.4549	2.7924	2.2732	2.8677	3.1783	6.2415	5.4685	6.4203	3.3234	4.1442	2.8376	2.4392	3.3128	3.4532	1.7431	4.0332	3.4203	2.9946	3.093	6.7835	5.8148
CDC123	NM_006023.1	1.5651	2.4126	1.4768	4.7744	1.7664	6.6477	1.675	2.3287	2.1488	1.9256	1.5521	2.0452	1.9564	2.0086	1.3603	2.064	1.6921	2.0506	1.5788	2.9567	2.221	1.8004	2.8715	1.8612	1.5349	2.9556	2.6867	1.3836	1.6127	1.5974	6.0225	2.0785	2.8807	2.4768	3.3673	1.782	2.0602	1.7541	1.6135	2.1643	2.195	2.5769	2.3261	1.9868	1.9508	6.429	2.6927	3.3219
NTS	NM_006183.3	0.0453	0.0847	0.0573	11.7778	0.0243	15.7547	0.0127	0.0491	0.0553	0.064	0.0948	0.0198	0.0234	0.024	0.0242	0.0369	0.0703	0.0271	0.028	2.8013	0.0554	0.048	0.1535	0.0318	0.03	2.8652	0.0836	0.0177	0.0471	0.0491	12.7995	0.0598	0.0948	0.0412	0.0569	0.0514	0.0332	0.0306	0.0412	0.0672	0.0345	0.1537	0.0632	0.1111	0.0484	16.9721	0.069	0.1829
MXD4	NM_006454.2	0.1165	2.5792	0.196	1.5123	0.1607	1.0773	0.1116	0.2516	0.2256	0.185	0.0786	0.0731	0.187	0.2425	0.3263	0.1455	0.1866	0.1448	0.2731	2.0354	0.1766	0.2966	0.2333	0.261	0.2009	2.1189	0.2796	0.2432	0.0849	0.0907	1.4933	0.2723	0.1237	0.238	0.2006	0.1373	0.2131	0.166	0.1537	0.2218	0.2837	3.1246	0.1558	0.1305	0.1689	0.8073	0.1715	0.1576
PSMC4	NM_006503.2	5.6261	3.1643	3.9427	5.7695	5.0786	7.0636	6.2406	6.1265	6.6154	5.0937	5.9471	7.0043	6.5895	4.867	5.24	6.9309	6.0876	7.5735	5.3862	3.81	6.1688	5.5381	10.4663	4.6116	5.085	3.9808	9.4723	4.9151	6.465	5.4967	6.6413	6.8196	7.574	6.8597	10.8343	7.2174	8.298	5.791	6.2416	7.2312	7.6605	3.6113	8.7268	7.9953	6.2132	6.9932	8.2836	10.515
CUGBP1	NM_006560.2	3.2458	4.3374	2.7613	6.4051	2.6631	6.5713	3.1083	4.2953	3.6443	3.6583	2.5006	3.3726	3.3761	3.2969	3.2255	4.3753	3.6142	4.1982	3.0779	4.7332	4.7192	3.485	4.3435	3.9138	2.728	4.774	4.3813	2.6201	2.7052	2.348	6.753	3.6282	5.7608	5.3884	6.0313	3.7696	4.039	3.4159	2.4327	3.861	4.0206	5.3835	4.4454	3.6396	3.6058	6.5164	5.6467	4.6857
SUB1	NM_006713.2	6.4348	10.8442	6.0662	19.0716	6.2159	29.1841	7.1564	10.2822	8.521	8.7454	6.7229	8.3314	7.6852	8.7199	5.9178	11.3772	8.3882	8.7151	6.8869	14.2167	11.6106	7.1553	12.7278	9.1395	5.9011	13.9792	12.0105	5.4486	7.7082	6.2039	28.1042	8.7788	13.5687	13.4824	16.9538	7.7635	10.4847	6.9909	6.8374	10.042	9.43	13.0873	10.1879	8.6381	8.2376	34.048	13.6808	14.5785
IFRD2	NM_006764.3	0.0791	NaN	0.0534	0.0941	0.0832	0.0711	0.0216	0.0471	0.0595	0.0387	0.0291	0.0483	0.0245	0.0317	0.0586	0.0247	0.054	0.0361	0.0403	0.0484	0.0908	0.0277	0.1016	0.0621	0.04	0.0763	0.0418	0.0489	0.0558	0.0744	0.0405	0.0714	0.0616	0.0516	0.1114	0.0175	0.0689	0.0363	0.07	0.0646	0.0494	0.0153	0.0974	0.031	0.0348	0.09	0.0787	0.128
DDAH1	NM_012137.2	1.5005	4.7905	1.3681	1.8577	1.306	0.8397	1.6507	2.0249	1.7557	1.8826	1.2385	1.5944	1.5624	1.5943	1.3557	1.9682	1.7262	1.5976	1.658	3.7127	2.4159	1.641	2.1858	1.5981	1.2699	3.1965	1.9908	1.3618	1.6213	1.243	2.3884	1.799	2.7055	2.9711	2.8289	1.5839	2.3534	1.7549	1.1126	1.982	1.7022	5.5739	1.9303	1.5953	1.7869	0.9011	2.2813	2.6158
HBP1	NM_012257.3	0.6545	1.278	1.5943	1.8847	0.8005	2.3044	0.937	2.3599	1.0237	3.1432	0.5932	0.9834	1.2765	4.1489	1.4676	0.837	1.2486	0.754	1.6946	1.3098	1.3128	2.0229	1.1897	3.6676	1.2861	1.4014	1.2573	1.3056	0.8471	1.0726	1.997	3.5885	1.7069	1.9414	1.4644	0.7829	1.2778	0.7622	1.0006	1.2585	3.4759	1.428	0.9303	0.6878	0.8881	2.1337	1.5007	1.5062
DNAJB9	NM_012328.1	0.4356	1.3614	0.4144	1.1369	0.6044	1.4159	0.6378	1.2345	0.655	1.165	0.3564	0.5307	0.6715	1.3227	0.3875	0.5399	0.6744	0.4111	0.652	1.3805	1.0335	0.6	0.682	1.1596	0.557	1.1891	0.6671	0.3509	0.5466	0.4026	1.5707	1.0285	1.389	1.2486	0.9745	0.5148	0.5925	0.5849	0.3181	0.6831	0.9136	1.6578	0.8194	0.4773	0.6687	1.4241	0.9165	0.9271
PFDN2	NM_012394.3	2.3393	2.8397	1.8841	4.0641	1.9235	4.7768	2.3789	2.2932	2.589	1.934	1.8204	2.3969	2.3913	2.1308	1.7907	2.4188	2.5321	2.8665	2.1934	2.941	2.8597	2.0707	3.9173	2.1317	1.5682	2.7387	3.5749	1.5382	2.2737	2.0695	4.6325	2.2455	3.8307	3.1416	4.5668	2.8179	3.4648	2.3925	1.9544	2.5899	2.3069	2.6116	3.3518	2.7963	2.3816	5.0147	3.1145	3.6639
SSBP2	NM_012446.2	0.2811	2.9946	0.4628	2.6146	0.3133	2.5102	0.3818	0.5857	0.5488	0.4933	0.2675	0.3418	0.4238	0.5572	0.3666	0.448	0.4259	0.3611	0.4691	2.9316	0.5717	0.5717	0.6707	0.6251	0.5375	2.7986	0.5647	0.264	0.3174	0.4338	2.8993	0.6249	0.4773	0.4712	0.6656	0.3623	0.3761	0.4312	0.3583	0.3577	0.5219	3.9116	0.3019	0.3006	0.5876	2.4957	0.4742	0.6645
C11orf58	NM_014267.3	2.4118	5.6919	2.098	8.1768	2.2208	8.9717	2.6515	4.1426	2.9454	3.7412	2.1085	2.6409	2.6761	3.3721	1.9643	3.4295	2.7489	3.1713	2.6773	6.1722	4.4036	2.7084	3.9615	3.6804	2.0662	5.9702	3.765	1.9354	2.4195	2.032	8.9722	3.3816	4.9707	5.187	5.5546	2.7691	3.7567	2.5548	2.3255	3.2221	3.6275	6.645	3.1908	2.6796	2.7354	9.1244	4.4768	4.9959
FAM53B	NM_014661.3	0.1704	1.0401	0.1515	1.0661	0.1416	0.9308	0.2147	0.3077	0.2727	0.2023	0.1821	0.1481	0.1383	0.2361	0.281	0.2349	0.1856	0.2556	0.2035	1.0575	0.19	0.1575	0.325	0.1788	0.1904	0.9859	0.3864	0.1551	0.1517	0.1476	1.0238	0.2744	0.2505	0.3959	0.3086	0.1895	0.1999	0.2413	0.17	0.2266	0.3463	1.427	0.2727	0.2887	0.1249	0.9448	0.3086	0.4162
RNF10	NM_014868.3	3.8679	3.2188	4.8445	4.3929	4.6685	4.7053	4.841	5.1569	4.7994	4.5029	3.8755	5.448	4.9704	4.2715	4.6278	5.0862	5.0991	5.5914	5.302	3.6644	5.2394	5.729	6.6214	4.9655	4.8255	3.7133	7.3231	4.5246	4.9483	4.2399	5.4211	6.7204	6.2711	6.1892	8.9234	5.6962	6.4505	4.999	4.3935	6.0152	7.6835	4.4997	6.5611	5.4661	5.3365	5.0881	6.0576	7.3262
TRAK1	NM_014965.3	0.8658	0.4679	1.0005	0.7142	0.6604	0.8655	0.8012	0.9914	1.0827	0.7578	0.5463	0.6389	0.9385	0.7803	1.3523	1.5009	0.9101	0.8574	0.8683	0.4853	0.8021	1.1635	1.0042	1.0438	0.8976	0.3686	0.9429	1.2423	0.8152	0.7612	0.7685	1.4686	1.0254	1.2571	1.2939	0.8354	1.1772	0.8199	0.7483	1.275	1.3785	0.525	1.0225	0.861	0.855	0.6724	0.786	1.133
FAM98A	NM_015475.3	3.2696	1.6746	2.8748	1.8854	3.1259	2.1059	3.9058	4.3998	4.2243	3.5379	3.3583	4.0944	3.8525	3.3688	2.2392	3.8396	3.9584	4.4247	2.9821	1.778	5.0529	3.4668	5.544	3.2628	2.6018	1.739	5.1678	2.2648	3.4865	2.8185	2.2761	3.8087	5.7518	5.536	7.2	4.1877	4.668	3.841	3.0572	4.0767	3.8143	2.0167	5.2139	4.7288	3.923	2.1553	6.0369	5.9429
MRPS23	NM_016070.2	0.758	1.5971	0.8419	3.2258	0.759	3.1621	1.1118	1.6429	1.1115	1.2738	0.7831	0.837	0.7998	1.3812	0.726	1.1899	0.7676	1.0496	0.7485	1.8787	1.8886	0.732	1.6896	1.3516	0.771	1.9132	1.6118	0.6155	0.7978	0.8505	3.6917	0.9713	2.2525	2.1039	2.0198	1.0012	1.1817	0.9136	0.8448	1.0934	1.0623	2.0312	1.1504	1.311	0.7992	3.4595	1.8752	1.7132
NIP7	NM_016101.3	2.3785	0.2578	1.5501	1.3263	1.6718	2.0976	2.2548	2.9078	2.6448	2.1343	1.9707	2.531	1.851	2.2024	1.1885	2.4406	1.8406	2.5373	1.5732	0.576	3.2681	1.6588	3.7805	1.8172	1.4552	0.4577	3.472	1.1774	1.9355	1.7031	1.4645	1.794	4.3098	3.5359	4.951	2.5614	2.7825	1.938	1.8052	2.513	1.8259	0.267	3.2566	2.6548	2.3731	2.1842	4.2906	4.6127
ATAD3A	NM_018188.2	5.4238	0.9159	4.5705	4.2332	4.5405	5.3402	5.6558	5.9226	6.1581	5.1373	6.1157	7.1248	5.5125	5.0587	5.2368	5.4425	5.3174	7.6987	4.9441	1.5427	7.212	5.6278	9.5626	4.4267	5.4246	1.7062	10.3497	5.0869	5.658	5.1594	4.5243	6.5819	8.8066	7.4313	10.7196	8.0475	7.8745	5.6994	5.8221	6.5831	6.8283	1.2222	8.5338	7.1467	6.3748	5.1056	8.6713	9.6157
LRRC1	NM_018214.4	0.3596	0.1927	0.2494	0.2682	0.2231	0.2902	0.5437	0.6458	0.4107	0.4315	0.1676	0.3193	0.3847	0.4615	0.4312	0.5132	0.4416	0.3315	0.3753	0.2543	0.5199	0.4385	0.5536	0.4597	0.2935	0.1912	0.4292	0.2752	0.3233	0.3127	0.3699	0.4425	0.7076	0.5549	0.6325	0.2775	0.3482	0.3128	0.3536	0.3519	0.5586	0.3107	0.4168	0.3065	0.3377	0.3591	0.3404	0.5339
MDS032	NM_018467.2	0.2224	1.4473	0.1422	1.6391	0.1757	1.9956	0.2614	0.19	0.3493	0.1472	0.2614	0.1957	0.2498	0.1292	0.352	0.3355	0.2	0.1631	0.1887	1.5474	0.2246	0.2332	0.4507	0.2037	0.2315	1.5237	0.3913	0.3743	0.2581	0.1929	2.0647	0.2875	0.146	0.3182	0.4209	0.1802	0.3932	0.2707	0.2198	0.3855	0.3828	1.8604	0.2845	0.2474	0.1973	2.0841	0.2374	0.4723
MCM10	NM_018518.3	0.6327	0.0364	0.5905	1.4825	0.5307	2.1397	0.7549	0.9261	0.755	0.5186	0.6488	0.6975	0.6144	0.4863	0.606	0.6552	0.616	0.819	0.5	0.2864	0.7094	0.7107	0.9383	0.4639	0.6012	0.4052	0.9317	0.494	0.5847	0.607	1.5969	0.6007	0.8708	0.9097	1.3373	0.96	0.8272	0.7819	0.5595	0.6908	0.7446	0.0297	0.983	0.7543	0.7585	1.9613	1.0824	1.3766
MRPL50	NM_019051.1	0.9118	2.8353	0.6224	3.8779	0.857	4.5526	1.0247	1.8265	1.2499	1.2008	0.895	1.1865	1.1084	1.2855	0.6031	1.072	0.9738	0.8718	0.8611	3.0021	1.7661	0.9627	1.4558	1.3018	0.6215	3.1719	1.3909	0.5493	0.882	0.7442	4.4611	1.0247	2.0796	1.9668	2.2163	1.1335	1.1654	0.8909	0.6886	1.154	0.9984	3.4244	1.2481	1.1174	1.0173	4.9658	2.0821	2.0046
MST1	NM_020998.2	0.157	0.1562	0.3429	0.816	0.0595	1.4574	0.1355	0.1083	0.1509	0.0793	0.0585	0.0883	0.1998	0.0628	0.137	0.1484	0.263	0.1277	0.183	0.3109	0.0909	0.158	0.4497	0.0788	0.2732	0.3368	0.4233	0.1494	0.1292	0.2864	1.2022	0.3178	0.0492	0.0381	0.1963	0.1195	0.1453	0.1207	0.323	0.2056	0.3161	0.1162	0.141	0.1386	0.0843	1.0177	0.044	0.1142
ZFYVE1	NM_021260.1	0.2014	0.647	0.3205	0.6237	0.1521	0.6222	0.2478	0.2659	0.2544	0.2553	0.1619	0.2817	0.2217	0.2622	0.2481	0.1347	0.2042	0.2198	0.223	0.618	0.1738	0.2017	0.2766	0.3269	0.2495	0.5623	0.2241	0.2221	0.2198	0.2443	0.7225	0.384	0.3283	0.215	0.2589	0.1741	0.2183	0.1967	0.2493	0.2033	0.3752	0.7992	0.254	0.1809	0.2313	0.5079	0.2538	0.462
NR0B2	NM_021969.1	0.0346	0.0225	0.0366	0.5835	0.0594	0.7307	0.0161	0.0451	0.0559	0.0285	0.0338	0.0244	0.0393	0.0126	0.031	0.02	0.0435	0.0566	0.0341	0.0808	0.0161	0.0306	0.0762	0.014	0.047	0.1171	0.0997	0.0329	0.0323	0.0271	0.5436	0.0645	0.0471	0.0043	0.0383	0.0428	0.054	NaN	0.1031	0.0504	0.0619	0.0217	0.0419	0.0402	0.0705	0.6988	0.0431	0.0728
TMSL8	NM_021992.2	NaN	NaN	NaN	0.6298	NaN	0.8666	NaN	0.0302	0.0101	NaN	0.0238	NaN	NaN	NaN	NaN	NaN	NaN	NaN	NaN	0.114	NaN	NaN	0.01	NaN	NaN	0.1576	NaN	NaN	0.0081	NaN	0.7364	NaN	NaN	NaN	NaN	NaN	NaN	NaN	NaN	NaN	NaN	0.0136	0.0255	NaN	NaN	0.9163	NaN	0.0056
ITM2B	NM_021999.2	3.3297	56.1128	3.4572	34.2083	3.1756	23.4175	3.1092	5.6504	4.0825	4.9466	2.4555	3.0813	3.5447	4.6326	4.3583	5.3799	3.8271	3.7043	4.1109	47.1229	5.1002	4.2876	4.8916	5.4254	3.2838	45.9782	4.3632	3.849	3.7398	2.8072	37.1965	4.956	5.0436	5.9896	6.4621	3.5673	4.2755	3.412	2.8792	4.5588	5.408	62.152	4.3134	3.4925	3.4624	25.5787	5.0824	5.5438
SHCBP1	NM_024745.2	0.5798	0.0459	0.6228	1.0845	0.5392	1.7424	0.6464	1.2305	0.6635	0.7473	0.4497	0.6638	0.5803	0.7724	0.4056	0.6445	0.5217	0.5574	0.5281	0.2503	1.0418	0.544	0.7849	0.5657	0.4611	0.3246	0.7387	0.3639	0.5135	0.3687	1.3878	0.6023	0.9692	0.9813	1.3405	0.5591	0.8411	0.5659	0.4203	0.7822	0.6431	0.0456	0.7539	0.6469	0.5058	1.6887	1.1937	1.1044
SLC25A32	NM_030780.2	1.4137	1.198	0.8606	2.5891	1.3091	2.2218	1.214	2.1042	1.4332	1.5531	1.4067	1.2967	1.2945	1.6246	0.9303	1.5686	1.2863	1.6615	1.0164	1.426	2.8475	1.1261	2.2433	1.6507	0.7567	1.4417	2.1518	0.7281	1.5611	1.2137	2.6758	1.2152	3.6978	3.3042	3.0118	1.7679	1.9109	1.5615	1.0276	1.5973	1.3745	1.7357	1.9654	1.6482	1.4611	2.6997	3.7232	2.8028
PINK1	NM_032409.2	1.2663	9.7	1.514	3.1038	1.3916	1.3547	1.2967	1.5648	1.6144	1.4199	1.2746	1.2739	1.5426	1.5325	1.5329	1.5569	1.4833	1.3954	1.7308	7.8019	1.0975	1.7719	2.361	1.8441	1.6829	7.956	2.1324	1.2793	1.5257	1.4744	4.0113	2.1473	1.3966	1.4047	2.2029	1.4151	1.8288	1.3222	1.6301	1.6914	2.4878	12.6991	1.8626	1.5068	1.3447	1.034	1.3163	2.1206
NARG1	NM_057175.3	0.4232	0.5498	0.4003	1.2377	0.4735	1.6678	0.475	1.0644	0.6601	0.6693	0.3636	0.5815	0.5047	0.6372	0.4355	0.488	0.492	0.4156	0.388	0.7308	0.8416	0.4123	0.576	0.602	0.3888	0.8061	0.6702	0.3445	0.5087	0.4289	1.5428	0.5124	1.2056	0.8864	0.9456	0.6099	0.6498	0.5186	0.4392	0.6791	0.6925	0.7706	0.6882	0.4494	0.6339	1.5573	0.9026	0.8516
PSMA3	NM_152132.1	6.4055	1.7662	4.9749	5.7471	5.8382	7.7805	7.4549	13.9958	8.7691	11.4008	6.298	8.0858	7.334	11.2881	4.3102	7.9623	7.9363	8.3029	6.2816	2.6684	13.3048	6.8508	11.2451	10.8494	5.7611	2.8474	10.5424	3.9741	7.1631	5.6148	6.7842	7.7253	17.6851	15.8959	16.3934	7.2034	9.6818	7.3084	6.0964	7.8066	8.5216	2.1842	8.7698	8.1168	7.4498	8.2284	16.142	14.1335
MS4A6A	NM_152852.1	0.0173	0.037	0.0603	0.0155	0.0328	0.0591	0.0467	0.0129	0.0164	NaN	NaN	0.0307	0.0275	0.0217	NaN	0.0323	0.0369	0.0131	0.0224	0.0772	0.0127	0.0183	0.0319	0.0252	0.0102	0.085	0.0629	NaN	0.0303	0.0102	NaN	NaN	0.042	0.0092	0.0152	0.0204	0.0903	0.0117	0.0377	0.0247	0.0206	0.0666	0.0215	0.0075	0.0167	0.0378	NaN	0.0863
KBTBD6	NM_152903.4	0.0886	1.5077	0.1395	0.8165	0.069	0.8336	0.0393	0.1259	0.1042	0.0801	0.1302	0.1619	0.1055	0.1008	0.1549	0.0539	0.0833	0.0415	0.076	1.4181	0.0906	0.0914	0.1286	0.1319	0.0652	1.3049	0.0889	0.056	0.0826	0.1029	1.0172	0.0873	0.1116	0.0809	0.0365	0.0691	0.0509	0.0415	0.0783	0.106	0.1323	1.8812	0.0581	0.085	0.0767	0.8031	0.149	0.1242
EXOSC8	NM_181503.1	0.7494	0.5676	0.717	3.0483	0.7964	3.6113	0.9418	1.3229	1.1882	1.1209	0.8266	0.9235	0.7803	1.1333	0.697	1.3478	1.0448	1.1593	0.7744	1.0809	1.3953	0.8879	1.698	1.105	0.595	1.2367	1.3764	0.7067	0.9483	0.8331	3.3477	1.0977	1.867	1.5771	2.1736	0.9669	1.2026	0.9472	0.7933	1.2643	0.9088	0.7213	1.2891	1.3505	0.9221	4.1036	1.8361	2.1113
ZSCAN22	NM_181846.1	0.1947	0.057	0.246	0.2478	0.188	0.3596	0.2833	0.2788	0.3515	0.2188	0.2605	0.3127	0.2694	0.2347	0.2751	0.204	0.23	0.2525	0.1859	0.1115	0.2993	0.2733	0.2704	0.2147	0.1928	0.1096	0.3428	0.2148	0.1399	0.114	0.2676	0.2536	0.3115	0.2898	0.3277	0.2948	0.276	0.2137	0.1564	0.2469	0.3318	0.249	0.2365	0.1922	0.2772	0.3246	0.2929	0.5336
[truncated: 12 more columns]
